# Supplementary material for: Straight to the point: evaluation of a Point of Care Information (POCI) resource in answering disease-related questions
Source: J Med Libr Assoc. 2024 Jan 16;112(1):13–21. doi: 10.5195/jmla.2024.1770 (PMC11189136; doi:10.5195/jmla.2024.1770)
Supplement: Supplementary file 1 — Appendix A: Dynamex Results Deidentified [file jmla-112-1-13-s01.xlsx]

## Sheet: Results deidentified
Question ID number	Targeted Specialty	Question Categories	R1 Search Term Used	R2 Search Term Used	Final Answer found	Final Relevance /userfulness of the Answer	Final Difficulty finding an answer	Final Quality of the Evidence	Final Clinical Practice Guidelines included?	Final Completeness/detail of evidence provided	Reviewer 1 comments	Reviewer 2 comments
1	Cardiology	Complications & Prognosis	Complications of Preeclampsia	preeclampsia and CAD risk	Yes	yes	Mixed	Good	yes	Detailed	Answer found in Hypertensive disorders of pregnancy-->Complications and Prognosis>Prognosis>Maternal outcomes>cardiovascular disease and stroke>(answer found by clicking on first study) heading on first study states: preeclampsia associated with increased risk of cardiovascular mortality, heart failure, coronary heart disease, and stroke; and when you click on the link, the summary notes a 2 fold…	cohort study - 2.1 (95% CI 1.8-2.4) for 36,982 women with preeclampsia
2	Cardiology	Complications & Prognosis	common cardiac complication in children born to mothers with SLE	SLE pregnancy complications	Yes	Yes	Easy	Good	Yes	Detailed	easily found under neonatal lupus	Observational studies and case reports for level of evidence may b highest that can be achieved in pregnancy outcomes
3	Cardiology	Complications & Prognosis	covid vaccine side effects	covid vaccine cardiac complications (no results) ; covid vaccine complications	Yes	Yes	Mixed	Good	Yes	Detailed	found answer of cardiovascualr effects under adverse effects of the monograph but I had found it by clicking "see corresponding In Depth Answers" instead of quick answers. It seemed to be citing more case studies for evidence (fair quality) but had cdc guidelines listed.	unique postmarketing information about cardiovascular adverse events (syncope, myocarditis, pericarditis) is listed in the medication safethy/precautions section for each individual vaccine;
4	cardiology	Complications & Prognosis	mitral regurgitation complications	complications of untreated Mitral Regurgitation	Yes	Yes	Easy	Good	yes	Detailed	Cohort studies + Clinical practice guidelines with higher levels of evidence listed as references 1-4: heart failure1,2 pulmonary hypertension1,3 atrial fibrillation (AF)4
5	Cardiology	Complications & Prognosis	5 year mortality for an 80 yr old with heart failure and reduced ejection fraction	heart failure with reduced ejection fraction prognosis	Yes	Yes	Easy	Good	Yes	Detailed	COHORT STUDY: JAMA Intern Med 2015 Jun 1;175(6):996	large 10 year cohort study; 5-year mortality rate 24.4% at age 60 years and 54.4% at age 80 years in patients with heart failure COHORT STUDY: JAMA Intern Med 2015 Jun 1;175(6):99
6	Cardiology	Complications & Prognosis	Pulmonary Arterial Hypertension (PAH)	PAH, find on page pregnancy; also searached CAD, bicuspid aortic valve, history of scarlet fever and pregnancy	Yes	Yes	Mixed	Good	Yes	Detailed	found answer avoid pregnancy in women with PAH (ESC/ERS Class I, Level C; ACCP Grade CB). pregnancy associated with 17%-33% mortality in patients with PAH (Eur Heart J 2009 Feb;30(3):256full-text). They used guidelines of ESC, CHEST guidelines, etc but was just a two liner in the monograph so considered it to be limited details	clinical practice guideline avoid pregnancy in patients with PAH (ESC/ERS Class I, Level C ; ACCP Grade CB)1,3 pregnancy associated with 17%-33% mortality in patients with PAH (Eur Heart J 2009 Feb;30(3):
7	Cardiology	Complications & Prognosis	cardiomyopathy, find on page ventricular arrhythmia	treatment of cardiomyopathy with left ventricular ejection fraction of 25%	Yes	Yes	Mixed	Good	Yes	Detailed	per European clinical practice guideline - Until now, no AAD except for beta-blockers has demonstrated reduction in all cause mortality. American guidelines - find on page mortality- antiarrhythmics do not decrease (and may increase) mortality	Consider the placement of an implantable cardioverter defibrillator (ICD) in selected patients, such as those with left ventricular ejection fraction (LVEF) ≤ 35% and symptomatic heart failure despite guideline-directed medical therapy.
8	Cardiology	Diagnosis & Clinical Presentation	mitral stenosis	atrial fibrillation and mitral stenosis	Yes	Yes	not easy	Good	Yes	Detailed	30%-40% of patients with severe mitral stenosis develop atrial fibrillation	In Complications section of Mitral stenosis monograph: 30%-40% of patients with severe mitral stenosis develop atrial fibrillation occurs in 40%-75% of patients with symptomatic mitral stenosis
9	Cardiology	Diagnosis & Clinical Presentation	Irregular tachycardia	Evaluation of irregular tachycardia	Yes	Yes	Easy	Good	Yes	Detailed	found answer of ECG easily but I didn't see any astricks by the section talking about ECG used for tachyarrythmia evaluation. Therefore since the evidence was review article. I wrote poor evidence quality. However there was a lot of information quantitiy wise so wrote detailed	After the H and P, an ECG is listed as the next itemn in the evaluation; not referenced in that section but CPGs are included in the monograph to support recommendations
10	Cardiology	Diagnosis & Clinical Presentation	decompensated acute right heart failure in the setting of constrictive pericarditis evaluation	constrictive pericarditi	Yes	Yes	Easy	Good	Yes	Detailed	Found in monograph as noted in area where answer found: diagnosis typically based on clinical suspicion and demonstration of impaired late diastolic filling due to pericardial constriction on imaging1 perform echocardiography in all patients (ESC Class I, Level C) (Note: also if searched New onset heart failure evaluation, mapped to monograph for Acute heart failure and echocardiogram listed in e…	diagnosis typically based on clinical suspicion and demonstration of impaired late diastolic filling due to pericardial constriction on imaging1perform echocardiography in all patients (ESC Class I, Level C)
11	Cardiology	Diagnosis & Clinical Presentation	murmurs in HCM	Hypertrophic Cardiomyopathy; find in topic Murmur	Yes	Yes	Easy	Good	Yes	Detailed	murmur intensified by movements that reduce ventricular preload or afterload, including: standing from a squatting positing , forced exhalation against a closed airway (Valsalva maneuver) Elliott PM, Anastasakis A, Borger MA, et al. 2014 ESC Guidelines on diagnosis and management of hypertrophic cardiomyopathy: The Task Force for the Diagnosis and Management of Hypertrophic Cardiomyopathy of the …	in monograph: patients with outflow obstruction may have3- murmur intensified by movements that reduce ventricular preload or afterload, including standing from a squatting positing (or) forced exhalation against a closed airway (Valsalva maneuver)
12	Cardiology	Diagnosis & Clinical Presentation	cardiac bypass surgery	"What score can assist in assessing mortality risk during cardiac bypass surgery?"	Yes	Yes	Easy	Good	Yes	Detailed	found answer, when searching for a score on CABG surgery page, SYNTAX score shows up in different places on the page. But it says ESC recommendations for patients with stable coronary artery disease "assess complexity of CAD use SYNTAX score to evaluate anatomical complexity of CAD in patients with left main or multivessel disease, and long-term mortality and morbidity risk after PCI (ESC/EACTS C…	Euroscore and Syntax score are listed (in area noted, prognosis section)
13	Cardiology	Diagnosis & Clinical Presentation	Aortic stenosis- History and physical	Aortic Stenosis	Yes	Yes	Easy	Good	yes	Detailed	carotid upstroke- pulse pressure of carotid artery characterized by smooth relatively rapid upstroke and smooth, more gradual downstroke normal in mild disease (aortic sclerosis/mild stenosis), delayed in advanced disease (pulsus parvus et tardus) systolic murmur may radiate to neck, with associated thrill in advanced disease4 Cardiac- typical crescendo-decrescendo systolic murmur (info from qual…	Physical exam findings consistent with aortic stenosis include crescendo-decrescendo systolic ejection murmur that radiates to the carotid arteries and delayed diminished carotid pulse.
14	Cardiology	Diagnosis & Clinical Presentation	cardiac conduction disease	Complete heart block etiology	yes and no	No	N/A	N/A	N/A	N/A	all choices found except for Syphilis under causes . Have a different answer than what was labeled as correct .	Original search led me to Atrioventricular (AV) Conduction Disorders --> etiology and pathogenesis; when looked at etiology, syphilis was not listed, but hyperthyroidism was listed. Looking at the clinical practice guideline on heart block that was included, neither syphilis or hyperthyro8dism was listed; so complete answer could not be found
15	Cardiology	Diagnosis & Clinical Presentation	atrial flutter	atrial flutter	Yes	Yes	Mixed	Good	Yes	Detailed	found answer under general infroamtion types:"isthmus dependent atrial flutter (also called typical atrial flutter) is most common and described by cavotricuspid isthmus (CTI)-dependent, right atrial macroreentry tachycardia around tricuspid valve annulus" it cited Cosío FG. Atrial Flutter, Typical and Atypical: A Review. Arrhythm Electrophysiol Rev. 2017 Jun;6(2):55-62full-text - a review I thou…	in atrial flutter monograph, searched find in text for each of the answers and was able to confirm correct answer (and that all the others were incorrect)
16	Cardiology	Epidemiology (incidence/prevalence/riskfactors)	cardiac tumors	ventricular cavity mass	Yes	Yes	Easy	Good	No	Detailed	In monograph found info in listed topic area: background information: secondary cardiac tumors reported to be > 20-30 times more common than primary tumors and as high as 132 times more common1,3,4 usually asymptomatic and may be incidental finding on autopsy in up to 12%4; tumors most likely to metastasize to heart include- lung tumors, breast tumors, hematologic tumors, melanoma	Secondary cardiac tumors are reported to be > 20-30 times more common than primary tumors.secondary cardiac tumors originate outside heart but metastasize to heart (always malignant)
17	Cardiology	Epidemiology (incidence/prevalence/riskfactors)	aortic aneurysm rupture	thoracic aortic aneurysm complications	Yes	Yes	Easy	Good	Yes	Detailed	stimated annual risk of AAA rupture increases with larger aneurysm size based on professional association guidelines	Monograph states: Risk for aneurysm rupture reported to increase with : degree of maximal dilatation (risk increases at diameter ≥ 5 cm and continues to increase by factor of about 2 for each additional centimeter of thoracoabdominal aneurysmal growth), aneurysm expansion rate, history of tobacco use, COPD, advanced age, hypertension, Reference - Mayo Clin Proc 2009 May;84(5):46; after that secti…
18	Cardiology	Epidemiology (incidence/prevalence/riskfactors)	covid related cardiovascular disease	cardiovascular complications of Covid	Yes	Yes	Easy	Good	Yes	Detailed	found answer, it lists study summary by cochrane review "incidence of arrhythmia 9%, coagulopathy 8%, venous thromboembolism 7%, and heart failure 7% reported in predominantly hospitalized patients with suspected or confirmed COVID-19 COCHRANE REVIEW: Cochrane Database Syst Rev 2021 Mar 11;3:CD013879"	Answer found in area noted: cardiovascular complications in patients with COVID-19 may include: arrhythmia, acute myocardial injury (typically defined by elevated cardiac troponin I), heart failure, rare cardiac complications (left ventricular systolic dysfunction, acute coronary events (such as ST-segment elevation myocardial infarction, cardiogenic shock); evidence cited included cohort study a…
19	Cardiology	Epidemiology (incidence/prevalence/riskfactors)	causes of cardiomyopathy; dilated cardiomyopathy and alcohol-induced cardiomyopathy	cause of cardiomyopathy	No	N/A	N/A	N/A	N/A	N/A	Couldn't find a definitive answer- need to know type of cardiomyopathy (HOCM? DCM?) although in the dilated cardiomyopathy, it seemed that a large portion of the acquired (not congenital or genetic) causes were due to alcohol: alcohol (accounts for 21%-36% of causes with risk proportional to amount and duration of alcohol intake) but not sure and no age cutoff listed; In children, younger, geneti…	couldn’t figure out the answer - nothing about age , probably need to be more specific regarding type of cardiomyopathy
20	Cardiology	Epidemiology (incidence/prevalence/riskfactors)	spironolactone for heart failure	heart failure with reduced ejection fraction treatment, find on page spironolactone (studies not found); then tried Aldosterone Antagonists for Heart Failure Use in Heart Failure with Reduced Ejection Fraction (HFrEF); Drug class efficacy (HFrEF)-	yes and no	Yes	not easy	Good	Yes	Detailed	could not find the answer	summary of a randomized trial with spironolactone in the monograph: comparing spironolactone vs. placebo mortality 35% vs. 46% (p < 0.001, NNT 9), difference due to lower risk of death from progressive heart failure and sudden death from cardiac causes hospitalization for worsening heart failure in 26% vs. 36% (p < 0.001, NNT 10), no significant increase in hospitalizations for noncardiovascular …
21	Cardiology	Epidemiology (incidence/prevalence/riskfactors)	Ankylosing Spondylitis	aortic aneurysm risk factors; abdominal aortic aneurysm; thoracic aortic aneurysm	No	N/A	N/A	N/A	N/A	N/A	had trouble with this question. I first tried searching aortic aneurysm but didn't see any of the answer choices when i tried to find it on the page such as arthritis. I then tried to search ankylosing Spondylitis and search aortic but only found "less common complications include cardiovascular disease in 2%-10%, including aortic regurgitation, atrioventricular block, aortic insufficiency, cardi…	In one area of the thoracic aortic aneurysm I found Ankylosing spondylitis as an associated condition (although not listed in risk factors) but I couldn't find any of the other conditions listed in any monograph
22	Cardiology	Epidemiology (incidence/prevalence/riskfactors)	mechanical heart valves complications	types of mechanical heart valves	Yes	Yes	Mixed	Good	yes	Detailed	Info cited from European Cardiology Clinical Practice Guidelines: - low thrombogenicity prostheses include Carbomedics, Medtronic Hall, ATS, Medtronic Open-Pivot, Sorin Bicarbon, and St. Jude Medical - high thrombogenicity protheses include Lillehei-Kaster, Omniscience, Starr-Edwards (ball-cage), Bjork-Shiley, and other tilting-disc valves - medium thrombogenicity protheses include other bileafle…	European Society of Cardiology/European Association for Cardio-Thoracic Surgery (ESC/EACTS) recommendations on antithrombotic therapy in patients with prosthetic heart valves- high thrombogenicity protheses include Lillehei-Kaster, Omniscience, Starr-Edwards (ball-cage), Bjork-Shiley, and other tilting-disc valves
23	Cardiology	Prevention & Screening/Monitoring	treatment guidelines for CAC score 1-99	CAC assessment	Yes	Yes	Mixed	Good	Yes	Detailed	American College of Cardiology/American Heart Association (ACC/AHA) 2019 guideline on primary prevention of cardiovascular disease- CAC score is 1 to 99, consider initiating statin therapy for patients ≥ 55 years old	Coronary artery calcium screening and clinical use --> CAC for Clinical Decision-making and Preventive Treatment--> recommendations from professional organizationsFrom area noted where found: recommendations from professional organizations: -American College of Cardiology/American Heart Association (ACC/AHA) 2019 guideline on primary prevention of cardiovascular disease -consider measuring corona…
24	Cardiology	Prevention & Screening/Monitoring	Endocarditis prevention	SBE prophylaxis	Yes	Yes	Easy	Good	Yes	Detailed	vauge question asking about general prevention with infective endocarditis. There is a whole section on prevention in dynamedex listing AHA/ACC, ESC recommendations recarding antibiotic prophylaxis in patients with valuluar heart disease. It goes into indications for endocarditis prophylaxis before dental or non-dental procedures. found answer antibiotic prophylaxis against infective endocarditis…	Answer found in overview and more detailed in later sections; outlines AHA/ACC clinical practice guidleines recommendations: Endocarditis prophylaxis should be considered in the following high-risk patients; those with: prosthetic cardiac valves or with prosthetic material used for cardiac valve repair, previous infective endocarditis, history of cardiac transplantation with valve regurgitation d…
25	Cardiology	Prevention & Screening/Monitoring	CAC assessment	treatment guidelines for CAC score 1-99	Yes	No	N/A	N/A	N/A	N/A	Question similar to #23 above; Answer found in Dynamedex (5-10 yrs) differs with what is found in uptodate and from cardiology consultant (said 3-5 yrs): American College of Cardiology/American Heart Association (ACC/AHA) 2019 guideline on primary prevention of cardiovascular disease -in intermediate-risk adults (10-year ASCVD risk ≥ 7.5% to < 20%) or selected borderline-risk adults (10-year ASCV…	American College of Cardiology/American Heart Association (ACC/AHA) 2019 guideline on primary prevention of cardiovascular disease- found different answer if CAC score is 0, consider withholding statin therapy and reassess in 5 to 10 years, providing that higher risk conditions are absent (diabetes, family history of premature coronary heart disease, and/or cigarette smoking) . Not the same answe…
26	cardiology	Prevention & Screening/Monitoring	vitamin E for Cardiovascular Disease Prevention	Vitamin E for cardiovascular disease prevention	Yes	Yes	Easy	Good	Yes	Detailed	lots of studies showing no benefits	systematic review: vitamin E supplementation appears ineffective for cardiovascular disease prevention and doses ≥ 400 units/day may increase all-cause mortality
27	cardiology	Prevention & Screening/Monitoring	aspirin secondary pregvention CVD	aspirin for secondary prevention of cardiovascular disease	Yes	Yes	Easy	Good	Yes	Detailed	found anwer aspirin 75-162 mg/day orally recommended for all patients with CAD unless contraindicated (ACCF/AHA Class I, Level A; ESC Class I, Level A). listed as a strong recommendation by Dynamed team (We use the Grading of Recommendations Assessment, Development and Evaluation (GRADE) to classify synthesized recommendations as Strong or Weak. Strong recommendations are used when, based on the …	aspirin 75-162 mg/day orally recommended for all patients with CAD unless contraindicated (ACCF/AHA Class I, Level A; ESC Class I, Level A
28	cardiology	Prevention & Screening/Monitoring	primary prevention of coronary artery disease; cardiovascular disease prevention overview, find in topic diet; dietary; then found when searched evidence based diet to reduce cardiovascular risk	diet to reduce cardiovascular risk	Yes	Yes	Mixed	Good	Yes	Detailed	both Mediterranean diet and DASH diets noted in the evidence for specific diets section to reduce cardiovascular disease (more info wtih Meiterranean)	American College of Cardiology/American Heart Association (ACC/AHA) 2019 Guideline on Primary Prevention of Cardiovascular Disease
29	cardiology	Prevention & Screening/Monitoring	Sports Preparticipation Cardiovascular Screening	cardiovascular screening for sports	Yes	Yes	Easy	Good	Yes	Detailed	guidelines do not agree on systematic inclusion of ECG in preparticipation screening in athlete..addition of ECG to preparticipation screening implemented in Unities States and some European countries in select athletes with suspected cardiovascular pathology on history and physical exam	ACPM recommends against routine screening for potential SCD with electrocardiography (ECG), echocardiography, or genetic testing in individuals without personal risk factors; guidelines do not agree on systematic inclusion of ECG in preparticipation screening in athletes1 addition of ECG to preparticipation screening implemented in1 Italy, Israel, and some European countries for all athletes Unit…
30	Cardiology	Prevention & Screening/Monitoring	pre eclampsia	cardiovascular screening; who should see a preventive cardiologist; preventive cardiology	Yes	yes	Mixed	Good	Yes	Detailed	found answer, it lists antihypertensive therapy needed to manage hypertension in women with preeclamsia ergo a cardiologist on board would be a good idea including testing with ecg, It cites ACOG recommendations, AHA/ASA class 1, Level A)	Some information about increased risk of cardiac complications of pre-eclampsia; other factors are all lower cardiovascular risk; "early- and late-onset preeclampsia associated with increased risk of severe maternal morbidity" (cohort study); but no exact answer on all those who should see a cardiologist
31	cardiology	Prevention & Screening/Monitoring	vitamins for cardiovascular risk reduction	vitamins to prevent CVD	Yes	Yes	Mixed	Good	yes	Detailed	vitamin and antioxidant supplements do not appear to reduce the risk of cardiovascular disease	vitamin and antioxidant supplements do not appear to reduce risk for cardiovascular disease (Dynamed Level 2 (mid-level) Evidence Representing research results addressing clinical outcomes, and using some method of scientific investigation, but not meeting the quality criteria to achieve Level 1 evidence labeling.)
32	Cardiology	Prevention & Screening/Monitoring	prevention of CAD	primary prevention of cardiovascular disease; coronary artery disease, prevention and screening; CAD prevention	Yes	yes	Mixed	Good	Yes	Detailed	Strong recommendation to stop smoking modifiable major risk factors for coronary artery disease (CAD) -tobacco exposure	The guidelines and monographs list smoking as a significant modifiable risk factor for CAD, and strongly advise smoking cessation; It is also listed first in recommendations, but I just had trouble finding the exact wording that it was the most essential step to recommend (although I know this from prior reviews of the literature on primary prevention of CVD); Evidence mostly cohort studies, but …
33	Cardiology	Treatment	Entresto	Entresto dosing titration	Yes	Yes	Easy	Poor	No	Detailed	found answer, says from manufacturer product infromation (Product Information: ENTRESTO(R) oral tablets, sacubitril valsartan oral tablets. Novartis Pharmaceuticals Corporation (per manufacturer), East Hanover, NJ, 2021.)	in monograph for sacubatril/valsartan: Important Note Sacubitril/valsartan is contraindicated with concomitant use of an ACE inhibitor. If switching from an ACE inhibitor, allow a washout period of 36 hours between administration of the two drugs 1. Heart failure, chronic Not currently taking ACE inhibitor or angiotensin receptor blocker (ARB), or previously taking low doses: Initial, sacubitril …
34	Cardiology	Treatment	Marfan syndrome, find on page aortic aneurysm	Marfan Syndrome	Yes	Yes	Easy	Good	yes	Detailed	from management section in Marfan syndrome monograph as noted: prophylactic surgical repair of aortic aneurysm recommended in patients with aneurysm ≥ 5 cm (ESC Class I, Level C; CCS Strong recommendation, Moderate-quality evidence) ≥ 4.1-4.5 cm for women who are anticipating pregnancy (CCS Strong recommendation, Moderate-quality evidence) may be considered in patients with aneurysm ≥ 4.5 cm for …	Prophylactic surgical repair of aortic aneurysm is recommended in patients with aneurysm ≥ 5 cm (cutoff ≥ 4.1-4.5 cm for women who are anticipating pregnancy) (Strong recommendation).≥ 5 cm (ESC Class I, Level C; CCS Strong recommendation, Moderate-quality evidence)
35	Cardiology	Treatment	severe carotid artery stenosis treatment	carotid artery stenosis treatment	Yes	Yes	Easy	Good	Yes	Detailed	Question vague but lots of info regarding management for both symptomatic and non sumptomatic patients	from monograph: most patients with < 50% carotid artery stenosis should not have carotid artery revascularization for patients with symptomatic carotid artery stenosis: revascularization for patients with symptomatic carotid artery stenosis: consider revascularization within 2 weeks of a transient ischemic attack (TIA) or stroke for patients without contraindications to early intervention revascu…
36	Cardiology	Treatment	Thrombolysis	thrombolysis for ischemic stroke	Yes	Yes	Easy	Good	Yes	Detailed	found answer, lists American College of Cardiology/American Heart Association Task Force on Clinical Practice Guidelines - Guideline for the Prevention, Detection, Evaluation, and Management of High Blood Pressure in Adults. attain BP < 185/110 mm Hg before administration of IV tissue plasminogen activator and maintain BP < 180/105 mm Hg for at least the first 24 hours after initiating drug thera…	measure blood pressure (BP) and conduct neurological assessments for 24 hours - at least every 15 minutes for 2 hours, then every 30 minutes for 6 hours, then every hour for 16 hours if systolic BP > 180 mm Hg or diastolic BP > 105 mm Hg, increase frequency of BP monitoring and give antihypertensives to lower BP maintain blood pressure at < 180/105 mm Hg for ≥ 24 hours after alteplase treatment (…
37	cardiology	treatment	mitral valve prolapse management	Mitral Valve Prolapse	Yes	Yes	Easy	Good	yes	Detailed	treatment generally limited to patients who develop mitral regurgitation mitral valve surgery including mitral valve replacement, repair, or commissurotomy generally performed in setting of concomitant mitral valve regurgitation; Evidence included RCTs and systematic reviews
38	cardiology	treatment	Acute treatment of symptomatic Afib with rapid ventricular response	treatment of atrial fibrillation with rapit ventricular response	Yes	Yes	Easy	Good	Yes	Detailed	easily found under management	Rate control: In patients without heart failure, use of IV beta blocker or nondihydropyridine calcium channel blocker (verapamil, diltiazem) indicated for acute rate control of atrial fibrillation (AHA/ACC/HRS Class I, Level B); Guidelines for rhythm control, ablation etc in atrial fibrilation monograph; Evidence level varies but some are RCTs
39	Cardiology	Treatment	portal vein thrombosis	portal vein thrombosis management	Yes	Yes	Easy	Good	Yes	Detailed	found answer, lists AASLD recommendations "treat with anticoagulation therapy for ≥ 3 months (AASLD Class I, Level B)"	Both monographs discuss anticoagulation, indications for TIPS (transjucgular intrahepatic portosystemic shunt), screening for and treatment of esophageal varices (BB) in patients with cirrhosis; Evidence includes RCTs
40	cardiology	treatment	anticoagulation after mechanical heart valve replacement; mechanical heart valves	anticoagulant used after a mechanical mitral valve replacement	Yes	Yes	Mixed	Good	Yes	Detailed	lifelong anticoagulation with vitamin K antagonist (VKA) is required after mechanical prosthesis; Goal INR 3.0 for most guidelines	easily found under Antithrombotic Prophylaxis
41	Cardiology	Treatment	treatment for acute viral myocarditis	acute viral myocarditis treatment	Yes	Yes	Mixed	Good	Yes	Detailed	Had to go to acute heart failure from myocarditis	Monograph section notes benefit of treating heart failure if it exists with ACEI or ARB and other heart failure GDMT meds; and states that corticosteroids may not reduce mortality in patients with viral myocarditis and immunosuppressive therapy may not reduce mortality or cardiac transplantation compared to conventional therapy in patients with myocarditis or dilated cardiomyopathy (Evidence Syst…
43	cardiology	treatment	diabetes patients with reduced LV function	diabetes and reduced LVEF <45%	Yes	Yes	Easy	Good	yes	Detailed	give SGLT2 inhibitors to patients with symptomatic chronic HFrEF to decrease cardiovascular mortality and hospitalization for heart failure irrespective of the presence of type 2 diabetes (AHA/ACC/HFSA Class 1, Level A) in patients with type 2 diabetes and heart failure, manage hyperglycemia and reduce heart failure related morbidity and mortality with SGLT2 inhibitors (AHA/ACC/HFSA Class 1, Leve…	lots of studies available
44	endocrine	Complications & Prognosis	complication of adrenal crisis in patients with primary Insufficiency	primary adrenal insufficiency complications	Yes	Yes	Easy	Good	Yes	Detailed	hyponatremia, hyperkalemia (in primary adrenal insufficiency), and prerenal failure are common; hypoglycemia is rare in adults	in section noted: hyponatremia, hyperkalemia (in primary adrenal insufficiency), and prerenal failure are common; hypoglycemia is rare in adults; Evidence cited- Cohort study, review articles, clinical practice guidelines
45	endocrine	Complications & Prognosis	complications androgen deficiency	androgen deficiency complications	Yes	Yes	Easy	Good	Yes	Detailed	found answer, lists EAU guidelines and Endocrine Society Clinical Practice Guidelines	complications associated with androgen deficiency may include: infertility in men, erectile dysfunction, height loss, low-trauma fractures, low bone mineral density, and osteoporosis, mild anemia (normochromic, normocytic, in female range), increased body fat and body mass index (BMI), delayed or incomplete sexual development: Evidence cited: Clinical Practice guidelines that were based on two sy…
46	endocrine	Complications & Prognosis	PCOS complications	common complications of PCOS	Yes	Yes	Easy	Good	Yes	Detailed	From table; Metabolic complications- Hyperinsulinemia, insulin resistance, and glucose intolerance, Obesity, Dyslipidemia, Hypertension, Nonalcoholic fatty liver disease/nonalcoholic steatohepatitis; Pregnancy complications- Gestational diabetes, Preterm labor, Preeclampsia and gestational hypertension, Other maternal complications, Neonatal complications; Psychological symptoms- Depression, Anxi…	Polycystic ovary syndrome (PCOS) is associated with increased risk of metabolic complications, pregnancy complications, psychological symptoms, endometrial cancer, and obstructive sleep disorder.
47	Endocrine	Complications & Prognosis	risk of diabetes for a patient with acromegaly	Acromegaly, find in topic diabetes	Yes	Yes	Mixed	Good	Yes	Detailed	48 cases per 100,000 persons in a study of 2,270 patients with diabetes (Pituitary 2011 Sep;14(3):217)American Association of Clinical Endocrinologists (AACE) recommendations for additional blood tests in patients with acromegaly to screen for comorbidities that may require management4 assess glucose levels to test for presence of glucose intolerance or type 2 diabetes mellitus (AACE Grade C, Lev…	metabolic and endocrine complications may include1,3, impaired glucose metabolism, insulin resistance, new or worsening diabetes mellitus, dyslipidemia, thyroid goiter. From Reference 3: Impaired glucose metabolism and diabetes mellitus, which are present in up to half of patients with acromegaly; From Guidelines and resources section, a review article on acromegaly and diabetes states: Diabetes …
48	Endocrine	Complications & Prognosis	primary hyperparathyroidism	primary hyperparathyroidism, find in section recurrence	Yes	yes	Mixed	Good	Yes	Detailed	vauge question. Is it asking recurrance following a parathyroidectomy, because then I found the answer "recurrent disease defined as recurrence of hypercalcemia after normocalcemic interval > 6 months after surgery (AAES Strong recommendation, High-quality evidence)1 reported in up to 8% of patients, typically due to sporadic adenoma after 3-11 years2 reported to occur in 4% of patients with doub…	recurrence after parathyroidectomy: recurrent disease- defined as recurrence of hypercalcemia after normocalcemic interval > 6 months after surgery (AAES Strong recommendation, High-quality evidence); reported in up to 8% of patients, typically due to sporadic adenoma after 3-11 years2; reported to occur in 4% of patients with double adenoma, 2.2% of those with hyperplasia, and 1.3% of those with…
49	Endocrine	Complications & Prognosis	care of transgender patients	transgender patient undergoing transition	Yes	Yes	Mixed	Good	Yes	Detailed	Transgender youth and adults report very high rates of life-threatening behaviors including suicidal ideation, suicide attempts, self-harm, violence victimization, and substance misuse. Evidence: cohort studies; increase risk of suicide discussed mostly	Transgender youth and adults report very high rates of life-threatening behaviors including suicidal ideation, suicide attempts, self-harm, violence victimization, and substance misuse.
50	Endocrine	Diagnosis & Clinical Presentation	Diabetes Mellitus	Diabetes diagnosis	Yes	Yes	Easy	Good	Yes	Detailed	American Diabetes Association (ADA) diagnostic criteria for diabetes mellitus1- criteria for the diagnosis of diabetes includes any of random plasma glucose ≥ 200 mg/dL (11.1 mmol/L) with symptoms of hyperglycemia (such as polyuria or polydipsia) or hyperglycemic crisis	Evidence: ADA recommendations Grade A evidence; criteria for the diagnosis of diabetes includes any of -symptoms of hyperglycemia (such as polyuria or polydipsia) or hyperglycemic crisis with random plasma glucose ≥ 200 mg/dL (11.1 mmol/L) - no unequivocal hyperglycemia, but 2 abnormal test results from either 2 separate test samples or same sample, including - fasting plasma glucose ≥ 126 mg/dL …
51	Endocrine	Diagnosis & Clinical Presentation	Hyperthyroidism	hyperthyroidism clinical presentation	Yes	Yes	Mixed	Good	Yes	Detailed	found answer, but need to know diagnosis to search hyperthyroidism, then under history and physical it shows by chief concerns the classic symptoms of hyperthyroidism. It cited a review "Franklyn JA, Boelaert K. Thyrotoxicosis. Lancet. 2012 Mar 24;379(9821):1155-66"	most common presenting symptoms include- weight loss (despite increased appetite, reported in 50%-85%) (more common in elderly patients), fatigue (reported in 50%-80%) (may be absent or less pronounced in elderly patients), heat intolerance (reported in 40%-90%), tremor (reported in 55%), palpitations (common in adults > 50 years old; reported in 60%-99%), anxiety, disturbed sleep, sweating; Hist…
52	Endocrine	Diagnosis & Clinical Presentation	testosterone deficiency	decreased testosterone	Yes	Yes	Mixed	Good	yes	Limited details	In Background section: Given that testosterone levels slowly fall with advancing age, hypogonadism is more common with advancing age, and is associated with reduced sexual function including low libido and erectile dysfunction and subsequent reduction in muscle mass, osteoporosis, anemia, and less specific symptoms such as reduced exercise tolerance, fatigue, poor concentration, depressed mood, a…	had to find each answer on page and did not see dementia
53	Endocrine	Diagnosis & Clinical Presentation	Osteoporosis diagnosis	Osteoporosis etiology, Osteoporosis diagnosis	Yes	Yes	Mixed	Good	Yes	Detailed	Evaluate for secondary causes of osteoporosis. Perform blood tests including: measuring levels of 25-hydroxyvitamin D calcium creatinine (with estimated glomerular filtration rate) phosphorus parathyroid hormone (PTH) alkaline phosphatase liver transaminases	Blood Tests to Assess for Secondary Causes of Osteoporosis---> Initial Blood Tests for Secondary Causes of Osteoporosis: Includes PTH (if elevated, hyperparathyroidism as cause); Elevated thyroid (low TSH) would indicated hyperthyroidism as cause (not high TSH), elevated urine cortisol in Cushings (not decreased cortisol); elevated urine calcium could indicated hyperparathyroidism; Evidence: Clin…
54	Endocrine	Diagnosis & Clinical Presentation	ketosis prone type 2 diabetes	ketosis prone type 2 diabetes	yes and no	Yes	Easy	Good	Yes	Limited details	had trouble withthis one. I found this and think it answered the question "if patient suspected to have ketosis-prone type 2 diabetes, assess autoimmunity and beta-cell function (using glucagon-stimulated and fasting C peptide) 1-3 weeks after DKA resolution classify patient according to presence or absence of islet autoantibodies (A+ or A-) and presence or absence of beta cell functional reserve…	clinical presentation of ketosis prone type 2 diabetes can include: newly diagnosed diabetes, acute and short history (< 4 weeks) of hyperglycemic symptoms, physical signs associated with type 2 diabetes (such as obesity, abdominal obesity, and acanthosis nigricans), + family history of type 2 DM; Reference = review article
55	Endocrine	Diagnosis & Clinical Presentation	hypophosphatasia	hypophosphatasia	yes and no	Yes	not easy	Good	No	Limited details	cranial dysostosis on physical exam, decreased levels of alkaline phosphatase; can do genetic testing; Reference: a review article and osteoporosis textbook	could not find the answer
56	Endocrine	Diagnosis & Clinical Presentation	Adrenal Insufficiency in Adults	adrenal insufficiency diagnosis	Yes	Yes	Easy	Good	Yes	Detailed	suspect adrenal insufficiency if either of basal serum cortisol (usually 6 AM-9 AM) < 80 nmol/L (3 mcg/dL) basal salivary cortisol (8 AM) < 5 nmol/L (0.18 mcg/dL)	diagnosis of adrenal insufficiency is based on low basal and/or post-adrenocorticotropin (ACTH) stimulation test serum cortisol levels1,2,3,4suspect adrenal insufficiency if either of: - basal serum cortisol (usually 6 AM-9 AM) < 80 nmol/L (3 mcg/dL) - basal salivary cortisol (8 AM) < 5 nmol/L (0.18 mcg/dL) diagnose adrenal insufficiency if poststimulation serum cortisol < 500 nmol/L (18 mcg/dL) …
57	Endocrine	Epidemiology (incidence/prevalence/riskfactors)	Herpes Zoster	herpes zoster risk factors	Yes	Yes	Mixed	Good	Yes	Detailed	found answer but I gave this a medium becuase first I searched diabetes and didn't see anything listed about herpes. However then I searched herpes and then saw diabetes listed there. (annual incidence of herpes zoster up to 5.5 per 1,000 person-years in Spain, with higher incidence in older adults and patients with comorbidities including diabetes mellitus, chronic obstructive pulmonary disease,…	Systematic review summarized in epidemiology section: higher incidence in older adults and patients with comorbidities including diabetes mellitus, chronic obstructive pulmonary disease, cardiovascular disease, and immunocompromise;
58	Endocrine	Epidemiology (incidence/prevalence/riskfactors)	papillary thyroid cancer risk factors	risk factor for papillary thyroid cancer	Yes	Yes	Easy	Good	yes	Detailed	family history of thyroid cancer is a risk factor (evidence: review article, ref 3 and AACE clinical practice guidelines tht included systematic review)	Risk factors for PTC include prior exposure to radiation in childhood or adolescence, history of iodine deficiency, excess intake of iodine, and family history of thyroid cancer.
59	Endocrine	Epidemiology (incidence/prevalence/riskfactors)	causes of hypercalcemia pthrp	hypercalcemia pthrp	Yes	No	N/A	N/A	N/A	N/A	Primary hyperparathyroidism and malignancy are the most common causes of hypercalcemia in adults. Less common causes include granulomatous disease (both infectious and noninfectious), vitamin D or vitamin A excess, milk-alkali syndrome, medications, immobilization, and certain benign tumors.( not sure what the question dependent /indendent means )	Parathyroid Hormone-related Peptide (PTHrP)- PTHrP is commonly elevated in adults with tumor-mediated hypercalcemia2 may be elevated in other conditions as well, such as mesoblastic nephroma, multicystic dysplastic kidney, and pheochromocytoma in children, high PTHrP should be investigated to identify or rule out malignancy; Monograph does cover causes of hypercalcemia both with and without elcea…
60	Endocrine	Epidemiology (incidence/prevalence/riskfactors)	Hyperthyroidism	hyperthyroidism etiology	Yes	Yes	Easy	Good	Yes	Detailed	found answer, The most common causes of hyperthyroidism are Graves disease, toxic multinodular goiter, and toxic thyroid adenoma. Ross DS, Burch HB, Cooper DS, et al. 2016 American Thyroid Association Guidelines for Diagnosis and Management of Hyperthyroidism and Other Causes of Thyrotoxicosis. Thyroid. 2016 Oct;26(10):1343-1421. Also cited Franklyn JA, Boelaert K. Thyrotoxicosis. Lancet. 2012 Ma…	most common causes: Graves disease, toxic thyroid adenoma (toxic/hot nodule), toxic multinodular goiter
61	Endocrine	Epidemiology (incidence/prevalence/riskfactors)	microvascular complications of diabetes	complications of diabetes mellitus is due to microvascular disease	Yes	Yes	Easy	Good	yes	Detailed	monitoring and managing microvascular complications of diabetes including retinopathy (includes macular edema), neuropathy, and nephropathy are incluced (evidence ADA guidelines)	microvascular complications of diabetes include1,3 retinopathy (leading cause of preventable blindness in adults). Nephropathy.neuropathy, may contribute to diabetic foot ulcer
62	Endocrine	Epidemiology (incidence/prevalence/riskfactors)	cause of endogenous Cushing syndrome	endogenous cushing syndrome	Yes	Yes	Easy	Good	Yes	Detailed	Adrenocorticotropin Hormone (ACTH)-dependent- among cases of endogenous Cushing syndrome, 70%-80% are reported to be ACTH-dependent- most common cause of ACTH-dependent Cushing syndrome accounting for 60%-70% of all cases caused by pituitary corticotroph adenoma;	among cases of endogenous Cushing syndrome, 70%-80% are reported to be ACTH-dependent2,4 ACTH-dependent Cushing syndrome can have different etiologies including2,4 Cushing disease most common cause of ACTH-dependent Cushing syndrome accounting for 60%-70% of all cases caused by pituitary corticotroph adenoma; rarely, may be caused by corticotroph hyperplasia ectopic ACTH syndrome- account for 5%-…
63	endocrine	Prevention & Screening/Monitoring	Hypothyroidism	screening for hypothyroidism	Yes	Yes	Easy	Good	Yes	Detailed	found answer in screening section, cited guidelines American Association of Clinical Endocrinologists/American Thyroid Association (AACE/ATA)	AACE guidelines, USPTF guideilnes and others covered: hyroid screening guidelines American Association of Clinical Endocrinologists/American Thyroid Association (AACE/ATA) recommendations on screening in nonpregnant adults2, consider screening for hypothyroidism in patients > 60 years old (AACE/ATA Grade B, Level 1) strong evidence that hypothyroidism is common in patients > 60 years old, insuffi…
64	endocrine	Prevention & Screening/Monitoring	aspirin for primary prevention of cardiovascular disease	primary prevention of Cardiovascular Disease in patients with Diabetes	Yes	Yes	Easy	Good	yes	Detailed	American Diabetes Association (ADA) recommendations for antiplatelet agents in adults with diabetes primary prevention of cardiovascular disease consider aspirin 75-162 mg/day in patients with diabetes (type 1 or type 2) and increased cardiovascular risk, but only after a comprehensive discussion with the patient and if benefits are deemed to outweigh the risk of bleeding (ADA Grade A) includes m…	American Diabetes Association (ADA) recommendations for antiplatelet agents in adults with diabetes primary prevention of cardiovascular disease -includes men or women ≥ 50 years old with no increased risk of bleeding and with ≥ 1 additional major risk factor.Grade A -clear evidence from well-conducted, generalizable, randomized controlled trials (RCTs) that are adequately powered, including evid…
65	Endocrine	Prevention & Screening/Monitoring	thyroid levels be checked after beginning thyroid replacement therapy	Levothyroxine monitoring	Yes	Yes	Easy	Good	Yes	Detailed	Start levothyroxine as full or partial replacement dose with gradual upward adjustment using target serum thyroid-stimulating hormone (TSH) as goal ( strong recommendation ) Measure serum TSH 4-6 weeks after starting treatment. steady-state levels of T4 and thyroid-stimulating hormone (TSH) are typically achieved within 6 weeks after initiation of therapy (equivalent to approximately 5-6 half-liv…	check TSH 4-8 weeks after starting med or changing dose (AACE guidelines, level B evidence); also staters Start levothyroxine as full or partial replacement dose with gradual upward adjustment using target serum thyroid-stimulating hormone (TSH) as goal (Strong recommendation). Also in overview section: Measure serum TSH 4-6 weeks after starting treatment wtih levothyroxine.(strong evidence)
66	Endocrine	Prevention & Screening/Monitoring	MEN-1	MEN-1	yes and no	Yes	Easy	Good	Yes	Detailed	had trouble with this question, there doesn't seem to be a monitoring section in dynamedex here. I assume I found the asnwer in that it says for insulinoma symptoms of hypoglycemia (blurred vission, weakness, seizures) so one would monitor for those signs like glucose levels but it couldn't find it flat out saying that, more inferring from what is found in dynamedex	Insulinoma diagnostic criteria: fulfillment of Whipple's triad-,documented glucose ≤ 45 mg/dL (2.5 mmol/L) and: insulin ≥ 6 microunits/mL (43 pmol/L) when hypoglycemic C-peptide ≥ 0.2 nmol/L proinsulin ≥ 22 pmol/L or ≥ 25% beta-hydroxybutyrate ≤ 2.7 negative for sulfonylurea (to establish absence of oral hypoglycemic agents) 72-hour fasting test considered gold standard if diagnosis is not confir…
67	Endocrine	Prevention & Screening/Monitoring	diabetes prevention	prevention of progression from pre-diabetes to diabetes	Yes	Yes	Easy	Good	yes	Detailed	metformin reported to have the strongest benefit for prevention of type 2 diabetes and has long-term safety data1 (Evidence: RCT) usual starting dose 500 mg orally twice daily or 850 mg once a day with meals (FDA DailyMed 2017 Feb 7) dosing in the Diabetes Prevention Program (DPP) trial was 850 mg orally once daily for 1 month, then increased to 850 mg orally twice daily if tolerated ; use of oth…	consider metformin therapy for prevention of type 2 diabetes in adults at high risk of type 2 diabetes, particularly in patients with either of the following - American Diabetes Association (ADA) evidence grading system for clinical practice recommendations Grade A clear evidence from well-conducted, generalizable, randomized controlled trials (RCTs) that are adequately powered, including evidenc…
68	Endocrine	Prevention & Screening/Monitoring	thyroid nodule	thyroid nodule monitoring	Yes	Yes	Easy	Good	Yes	Detailed	indications for thyroid ultrasound vary slightly between guideline organizations -American Thyroid Association (ATA) recommends thyroid ultrasound with survey of the cervical lymph node in all patients with known or suspected thyroid nodules (ATA Strong recommendation, High-quality evidence)	Details in monograph, based on clinical practice guidelines; Evidence is lower level: Management of thyroid nodules is guided by combination of clinical findings, ultrasound evaluation, cytopathologic evaluation by fine needle aspiration (FNA) biopsy (performed if appropriate); for thyroid nodules that do not meet the criteria for FNA biopsy, consider periodic monitoring based on ultrasound featu…
69	endocrine	treatment	prolactinoma	treatment of symptomatic prolactinoma	Yes	Yes	Easy	Good	Yes	Detailed	found answer, lists strong recomendation from dynamedex	for patients with symptomatic prolactinoma, dopamine agonists should be used as first-line treatment (Endocrine Society Strong recommendation, High-quality evidence) cabergoline is preferred dopamine agonist (Endocrine Society Strong recommendation, High-quality evidence)
70	Endocrine	Treatment	Low testosterone levels symptoms; and androgen deficiency	low testosterone treatment	Yes	Yes	Easy	Good	Yes	Detailed	From Hypogonadism Monograph: clinical indications for testosterone therapy for men with low serum testosterone level include sexual dysfunction (low libido or erectile dysfunction), decreased muscle mass or strength, decreased bone mineral density, or presence of metabolic syndrome; From Testosterone therapy in Men Monograph (Efficacy section): therapy with testosterone gel, transdermal patch, or…	Administer testosterone replacement therapy only in men with laboratory evidence of testosterone deficiency and clinically significant signs or symptoms of androgen deficiency (Strong Recommendation):
71	Endocrine	Treatment	canagliflozin dosing	Canagliflozin dosing	Yes	Yes	Easy	Poor	No	Detailed	Info from Product info only	From Product prescribing information for Canagliflozin (Invokana): Diabetic nephropathy, With Albuminuria - Type 2 diabetes mellitus (Estimated GFR 60 mL/min/1.73 m(2) or greater) 100 mg orally once daily, taken before the first meal of the day; may increase to 300 mg once daily for additional glycemic control 1 (Estimated GFR 30 to less than 60 mL/min/1.73 m(2)) 100 mg orally once daily, taken b…
72	Endocrine	Treatment	GLP1 agonists	GLP agonists cause of pancreatic cancer	Yes	Yes	Easy	Good	Yes	Detailed	found answer, glucagon-like peptide-1 (GLP-1) receptor agonists do not appear to increase risk of pancreatic cancer or pancreatitis, but may slightly increase risk of bile duct or gallbladder disease compared to placebo or other antidiabetic agents. lists many studies, meta analysis to back up this statement	STUDY SUMMARY glucagon-like peptide-1 (GLP-1) receptor agonists may not increase risk of pancreatic cancer compared to placebo or non-GLP-1 receptor agonist drugs in patients with type 2 diabetes ; 96 trials assessed risk of pancreatic cancer; 15 trials with ≥ 1 event included in analysis no significant difference in risk of pancreatic cancer (odds ratio [OR] 0.94, 95% CI 0.53-1.7) in analysis of…
73	endocrine	treatment	treatment of adrenal crisis; acute adrenal crisis treatment	adrenal crisis treatment	Yes	Yes	Easy	Good	Yes	Detailed	in patients with suspected adrenal crisis: immediately give hydrocortisone 100 mg IV followed by appropriate fluid resuscitation and hydrocortisone 200 mg/day as either continuous IV infusion or 50 mg IV every 6 hours for 24 hours (Endocrine Society Strong recommendation, Moderate-quality evidence); rapid IV infusion of 1,000 mL isotonic saline within the first hour, followed by 500 mL in the sec…
74	Endocrine	Treatment	Zoledronic Acid	Zoledronic acid dosing	Yes	Yes	Easy	Poor	No	Detailed	1) Zoledronic acid (Reclast(R)) is contraindicated in patients with a CrCl less than 35 mL/min or in patients with evidence of acute renal impairment. No dose adjustment is required in patients with CrCl 35 mL/min or greater [55] . from Product info	renal impairment (Paget disease or osteoporosis) contraindicated in patients with CrCl less than 35 mL/min or in patients with evidence of acute renal impairment; no dose adjustment required in patients with CrCl 35 mL/min or greater (Reclast product information)
75	Endocrine	Treatment	thyroid storm	treatment of thyroid storm	Yes	Yes	Easy	Good	Yes	Detailed	found answer, ATA recommends giving iodine after starting antithyroid medications from American Thyroid Association (ATA) 2017 grading system of recommendations	management of thyroid storm is characterized by the 5 "Bs" 1. block synthesis of new thyroid hormone with antithyroid medication; give propylthiouracil (PTU) 500-1,000 mg loading dose orally or IV, then 250 mg every 4 hours (PTU is preferred thionamide over methimazole because it also inhibits peripheral conversion of thyroxine (T4) to the more potent tri-iodothyronine (T3) ; if oral and IV route…
76	endocrine	treatment	treatment of subclinical hypothyroidism	sub clinical hypothyroidism	Yes	Yes	Easy	Good	yes	Detailed	for nonpregnant patients with subclinical hypothyroidism, consider treatment with levothyroxine if serum thyroid-stimulating hormone (TSH) levels > 10 milliunits/L due to increased risk for heart failure and cardiovascular mortality (AACE/ATA Grade B, Level 1); in patients with subclinical hypothyroidism, consider lower starting doses (25-75 mcg/day orally) (AACE/ATA Grade B, Level 2)	For nonpregnant patients with subclinical hypothyroidism, consider treatment with levothyroxine if serum TSH levels are > 10 milliunits/L due to increased risk for heart failure and cardiovascular mortality (Weak recommendation).
77	endocrine	treatment	hormone replacement in Addison's disease	Addison's disease Management	Yes	Yes	Easy	Good	Yes	Detailed	(Strong recommendation) from Dynamedex	Management overview: In Chronic adrenal insufficiency: Primary adrenal insufficiency-Glucocorticoid therapy is recommended in all patients with confirmed diagnosis of primary adrenal insufficiency (Strong recommendation). Mineralocorticoid replacement with fludrocortisone (starting dose 50-100 mcg orally) is recommended in all patients with confirmed aldosterone deficiency (Strong recommendation)…
78	Hematology/Oncology	Complications & Prognosis	acute lymphoblastic leukemia	Tumor Lysis Syndrome Prevention and treatment	Yes	Yes	Easy	Good	Yes	Detailed	found answer, "Prevention and Management of Tumor Lysis Syndrome (TLS) prophylaxis and management of tumor lysis syndrome (TLS) is essential, such as 4 monitoring of blood work for evidence of TLS hydration prophylaxis with allopurinol consideration of rasburicase in select patients see Tumor Lysis Syndrome for additional information)" cited Brown PA, Shah B, Advani A, et al. Acute Lymphoblastic …	Note: From Risk stratification in Monograph, this patient is at High risk for TLS based on his tumor type (ALL) and High WBC (over 25:): for prophylaxis of TLS: in low-risk patients, only observe and closely monitor for signs and symptoms of TLS, for intermediate-risk patients, offer hydration and allopurinol as initial management, for high-risk patients, offer hydration and rasburicase, or allop…
79	Hematology/Oncology	Complications & Prognosis	Febrile Neutropenia treatment	treatment of Febrile Neutropenia	Yes	Yes	Easy	Good	Yes	Detailed	Risk stratification: MASCC score is 13 or 16 by my calculation from table in monograph, which indicates high risk of complications (patient is young, has hypotension and other symptoms (lightheaded and SOB); From Management section: high-risk patients require hospitalization for IV empiric antibiotic therapy, monotherapy with antipseudomonal beta-lactam agent recommended, such as cefepime or ceft…	treatment approach and setting depends on patient risk assessment. high-risk patients require hospitalization for IV empiric antibiotic therapy.nitial therapy for high-risk patients:Should be provided in an inpatient setting (Strong recommendation).Should consist of monotherapy with an antipseudomonal beta-lactam
80	Hematology/Oncology	Complications & Prognosis	bone marrow transplant	infectious complications after bone marrow transplant	Yes	No	N/A	N/A	N/A	N/A	increased risk of infections (bacterial, fungal, and viral) Candida species and Aspergillus species reported to cause > 80% of all fungal infections in HSCT recipients . Hard to tell if candida or aspergillus is the correct answer	Was able to narrow down to Candida and Aspergillus but unable to find which of those two was more prevalent: Risk of infection is also determined by time from transplant 1,2 pre-engraftment (early recovery) - up to 45 days post-HSCT- higher incidence of bacterial infections and certain fungal infections (Candida, Aspergillus) owing to prolonged neutropenia, reactivation of herpes simplex virus (r…
81	Hematology/Oncology	Complications & Prognosis	intrahepatic cholangiocarcinoma	intrahepatic cholangiocarcinoma management	Yes	Yes	Mixed	Good	Yes	Detailed	found answer, used NCCN guidelines	Management of Resectable Disease- Surgery is the primary definitive management option for patients with resectable biliary tract cancer (Strong recommendation). O]= cther treatments listed are for nonresectale tumors; Evidence: NCCN clinical practice guidelines- for intrahepatic cholangiocarcinoma1 consider resection plus regional lymphadenectomy (NCCN Category 2A) adjuvant therapy depends on res…
82	Hematology/Oncology	Complications & Prognosis	multiple myeloma prognosis	5 year survival rate in patients with Multiple Myeloma	Yes	Yes	Easy	Good	No	Detailed	5-year relative survival 53.9% in the United States in 2010-2016 (Surveillance, Epidemiology, and End Results [SEER] Cancer Statistics Review; Surveillance data, Clinical practice guidelines not appropriate for this question (although if must choose, would put no; 5-year overall survival by stage according to Revised International Staging System (R-ISS) in pooled analysis of 4,445 patients with n…	-year relative survival 53.9% in the United States in 2010-2016 (Surveillance, Epidemiology, and End Results [SEER] Cancer Statistics Review, accessed 2020 Jun 22)
83	Hematology/Oncology	Complications & Prognosis	mean survival for patients with newly diagnosed pancreatic cancer	pancreatic cancer prognosis	Yes	Yes	Easy	Good	No	Detailed	The prognosis of pancreatic adenocarcinoma is very poor, with 5-year overall survival of < 10%. 5-year relative survival rates for patients with pancreatic cancer by stage in United States for 2008-2014. Reference - CA Cancer J Clin 2019 Jan;69(1);7	5-year overall survival reported to be very poor (< 10%); Evidence: Review article of surveillance data; ?N/A for Clinical practice guidelines? See above comment 5-year relative survival rates for patients with pancreatic cancer by stage in United States for 2008-2014, 9% with disease in all stages, 34% with localized disease, 12% with regional disease, 3% with distant stage disease
84	Hematology/Oncology	Diagnosis & Clinical Presentation	pancreatic cancer	pancreatic cancer symptoms	Yes	Yes	Easy	Good	Yes	Detailed	found answer Suspect pancreatic cancer in older adults with these signs and symptoms, as well as sudden onset of diabetes, pancreatitis, or other pancreatic disorders.	The clinical presentation depends on the location of the tumor and the stage of disease and may include unexplained weight loss, jaundice, epigastric pain, dyspepsia, dysphagia, and lethargy. Suspect pancreatic cancer in older adults with these signs and symptoms, as well as sudden onset of diabetes, pancreatitis, or other pancreatic disorders.; early-stage disease may be asymptomatic; symptoms, …
85	Hematology/Oncology	Diagnosis & Clinical Presentation	ovarian cancer clinical presentation	Ovarian Cancer	Yes	Yes	Easy	Good	yes	Detailed	early-stage ovarian cancer often asymptomatic, with symptoms more likely with advanced disease; may present with persistent and/or frequent symptoms, including:, pelvic and/or abdominal pain, bloating, diarrhea and/or constipation,, urinary symptoms (urgency or frequency), vaginal bleeding, fatigue, additional symptoms often seen with advanced disease include: nausea, dyspepsia, early satiety, ap…	Diagnosis of early-stage ovarian cancer is difficult, as there are no reliable screening tests and symptoms of ovarian cancer often do not present until advanced stages of disease. Symptoms, when present, often include gastrointestinal complaints such as bloating, early satiety, and abdominal and/or pelvic pain.may present with persistent and/or frequent symptoms, including1,2,4 pelvic and/or abd…
86	Hematology/Oncology	Diagnosis & Clinical Presentation	liver mass , liver tumor	Liver tumors; Liver Mass; Hepatocellular tumors	yes and no	Yes	not easy	Good	Yes	Detailed	could not find the answer	General information section states most focal liver lesions are benign; Table 1, prevalence of benign focal lesions notes most common in female patients are focal nodular hyperplasia (86.4%), Hepatic adenoma (84.2%), hepatic cyst (56.1%), hemangioma (53.4%), and focal fatty sparing 36.5%; Clinical findings in specific disease states section, hepatic adenoma section, notes ademoma usually seen in …
87	Hematology/Oncology	Diagnosis & Clinical Presentation	cord compression	Breast cancer complications	Yes	Yes	not easy	Good	Yes	Detailed	found answer but needed to know diagnosis to answer this. "Consider detecting distant metastases with bone scan, chest computed tomography (CT), and abdominal and pelvic CT or magnetic resonance imaging (MRI) (Weak recommendation)." not much else was found for this question and was considered a weak recommendation by dynamedex so poor quality of evidence	History of breast cancer - concern for metastatic disease Breast cancer in women monograph, diagnosis and staging section: Differential diagnosis for symptom of pain (including radiculitis) is mentioned; Workup includes blood tests and imaging studies; Under Imaging studies- Imaging to assess for metastatic disease: MRI recommended if suspected metastases to bone or skeleton; Evidence: NICE guide…
88	Hematology/Oncology	Diagnosis & Clinical Presentation	D-dimer interpretation	D-dimer	Yes	Yes	Easy	Good	No	Detailed	From D-dimer assay--->Indications--->Suspected DVT -->Results interpretation---> Elevated D-Dimer level---> False results- Elevated D-dimer level section: D-dimer levels are not reliable in cancer patients, pregnant women, the elderly (over the age of 70 years), and those with recent surgery or trauma because the baseline levels are higher in these populations; Evidence: review article	other conditions or events that may increase D-dimer levels include being an inpatient advanced age cancer disseminated intravascular coagulation (DIC) infection inflammatory conditions pregnancy and the puerperium (D-dimer levels increase with gestational age and with complicated pregnancies; by third trimester, only minority of women will have D-dimer levels < 500 mcg/L) recent surgery or traum…
89	Hematology/Oncology	Diagnosis & Clinical Presentation	Lambert-Eaton Myasthenic Syndrome	Lambert Eaton Myasthenic Syndrome	Yes	Yes	not easy	Good	Yes	Detailed	Suspect Lambert-Eaton myasthenic syndrome in patients without other explanation for proximal muscle weakness, especially in patients with small cell lung carcinoma.- grip may become stronger over several seconds of strength testing Other aspects of the clinical presentation that may indicate the diagnosis include: proximal muscle weakness typically involving the legs before it involves the arms w…	LEMS diagnosis is based on: clinical findings of proximal muscle weakness, autonomic features, and hyporeflexia or areflexia, confirmatory features on electromyography (EMG) with specialized testing such as repetitive nerve stimulation, presence of antibodies to voltage-gated calcium channels'; Numbness is not listed under neuro findings of H and P, Optic neuritis is not listed in H and P- ocular…
90	Hematology/Oncology	Epidemiology (incidence/prevalence/riskfactors)	pancreatic cancer	Genes associated with Pancreatic Cancer	Yes	Yes	Easy	Good	Yes	Detailed	found answer, Table 3. Risk of Pancreatic Cancer by Hereditary Syndromes listing genes, used nccn guidelines and review articles. technically CFTR was listed in the chart as 5-fold risk but was the lowest risk of genes compared to the other options.	Found in Pancreatic Carcinoma monograph when selected Find on page 'genetic' which led to epidemiology section; Genetic risk factors and family history- family history of pancreatic cancer is associated with increased risk of pancreatic cancer and reported in about 10% of patients with pancreatic cancer1,2,3,4; genetic basis for most familial pancreatic cancer unknown2,4, ; known germline mutatio…
91	Hematology/Oncology	Epidemiology (incidence/prevalence/riskfactors)	breast cancer risk factors	risk of breast cancer	Yes	Yes	Easy	Good	yes	Detailed	From Risk factors for Breast cancer monograph: age, breast density, family history of breast cancer, and prior breast procedure appear to be risk factors for breast cancer in women having screening mammography; risk increases with age; HRT listed as risk factor; prior breast biopsies to diagnose cancer reported to be associated with risk of breast cancer; first-degree relatives (mothers, sisters,…	all choices found except for History of fibrocystic disease under risk factor
93	Hematology/Oncology	Epidemiology (incidence/prevalence/riskfactors)	gastric cancer	Genes associated with gastric cancer	Yes	Yes	Easy	Good	Yes	Detailed	found answer, common gastric cancer predisposition syndromes include hereditary diffuse gastric cancer (HDGC) caused by germline mutations in CDH1 tumor suppressor gene (in about 30%-50% of cases), and CTNNA1, NCCN guidelines	Genetic risk factors- 5%-10% of gastric cancer reported to be familial and 3%-5% reportedly associated with hereditary cancer predisposition syndromes; common gastric cancer predisposition syndromes include: hereditary diffuse gastric cancer (HDGC)- caused by germline mutations in CDH1 tumor suppressor gene (in about 30%-50% of cases), and CTNNA1; average age of gastric cancer diagnosis 37 years …
94	Hematology/Oncology	Epidemiology (incidence/prevalence/riskfactors)	Computed tomography risk factors; risk factors for brain cancer, brain tumors	CT scans and risk for brain malignancies	Yes	Yes	Mixed	Good	No	Detailed	From Monograph for Glioblastoma: epidemiology (Note: also found in monograph for Astrocytoma and Oligodendroglioma, and monograph for Meningioma with same two studies outlined, Also NOTE- we couldn't find the answer for this one in the Dynamed 1 study- so maybe I am better now at using Dynamedex) : computed tomography scans during childhood or adolescence associated with increased risk of brain c…	2 Cohort study - computed tomography (CT) scans during childhood or adolescence associated with increased risk of brain cancer
95	Hematology/Oncology	Epidemiology (incidence/prevalence/riskfactors)	sarcoma risk	sarcoma risk factors	Yes	Yes	not easy	Good	No	Detailed	Need to add soft tissue sarcoma to the quesiton	From Breast Sarcoma: Risk Factorsrisk factors of breast sarcoma include:- hereditary syndromes- Li-Fraumeni syndrome, especially if associated with TP53 mutation, familial adenomatous polyposis, neurofibromatosis type 1; previous exposure to arsenic compounds, vinyl chloride, and alkylators, HIV or human herpes virus infection, which may be associated with increased risk of Kaposi sarcoma; risk f…
96	Hematology/Oncology	Prevention & Screening/Monitoring	Hodgkin lymphoma	Hodgkin Lymphoma Complications	Yes	Yes	Mixed	Good	Yes	Detailed	found answer in Table 10. Recommendations for Surveillance, nccn guidelines	Hodgkin Lymphoma monograph lists all potential disease and treatment complications but does not have recommendations for screening tests over the long term; Monograph for Initial Management of Hodgkin Lymphoma--> Surveillance---> National Comprehensive Cancer Network Recommendations states: after 5 years since completion of therapy, long-term surveillance involves: referral to survivorship clinic…
97	Hematology/Oncology	Prevention & Screening/Monitoring	breast cancer followup surveillance, breast cancer	Breast cancer	Yes	Yes	Easy	Good	Yes	Detailed	surveillance- perform history and physical 1-4 times per year, as clinically indicated for 5 years, then annually thereafter (NCCN Category 2A; ESMO Grade A, Level V); annual ipsilateral and/or contralateral mammogram, to begin 6-12 months after completion of radiation therapy (suspicious findings on physical exam or surveillance imaging may indicate more frequent mammograms or ultrasound) (NCCN …	for women at increased risk recommendations for screening differ by organization and level of risk - perform mammography screening annually
98	Hematology/Oncology	Prevention & Screening/Monitoring	at home colon cancer test	at home colon cancer screening tests	Yes	Yes	Mixed	Good	Yes	Detailed	repeated FIT applications recommended to optimize efficacy for cancer detection and prevention .general recommendations for using FIT for colorectal cancer screening (USMSTF Strong recommendation, Moderate-quality evidence)	Had to check online first to see which tests are available OTC; FOBT and FIT tests are available OTC, but FIT-DNA tests require a prescription; Reviewed al stool screeing tests. Comparison table is available in the monograph; All stool screening tests require follow up colonoscopy if positive; Stool tests are recommended as an option/preferred method for colorectal cancer screening by multiple pr…
99	Hematology/Oncology	Prevention & Screening/Monitoring	non-small cell lung cancer	non small cell lung cancer prognosis	Yes	Yes	Easy	Good	No	Detailed	found answer in prognosis section "biomarkers for prognosis and/or prediction of response to targeted therapy may include KRAS mutation driver mutations EGFR mutations ALK rearrangements ROS1 rearrangements HER2 (ERBB2) mutations BRAF V600E mutations RET gene rearrangements high-level MET amplifications or MET exon 14 skipping mutations" but it doesn't list the sources it used for this. It says a…	Found link to this monograph from Non-small Cell Lung Cancer--> Prognosis section; Overview (details in Biomarkers for prognostication section): biomarkers for prognosis and/or prediction of response to targeted therapy may include- KRAS mutation; Driver mutations- EGFR mutations, ALK rearrangements, ROS1 rearrangements, HER2 (ERBB2) mutations,BRAF V600E mutations, RET gene rearrangements, high-l…
100	Hematology/Oncology	Prevention & Screening/Monitoring	covid vaccines, mammogram, mammography	Covid vaccine and mammogram	No	N/A	N/A	N/A	N/A	N/A	Answer not found; Recommendations have changed (when vaccine first came out recommendation to delay mammogram, now just need to inform at time of mammogram if recent vaccine given), info found online, primary iterature search may be more appropriate since info so new and changing	the Society of Breast Imaging released updated guidelines in February 2022. The new recommendation is no delay between a vaccine and a screening mammogram. ( found in google) but did not find info in dynamedex
101	Hematology/Oncology	Prevention & Screening/Monitoring	lung cancer screening	lung cancer screening	Yes	Yes	Easy	Good	Yes	Detailed	annual screening using low-dose computed tomography (LDCT) recommended (NCCN Category 1) Category 1 - based on high-level evidence, there is uniform NCCN consensus that intervention is appropriate	Low Dose CT (LDCT) screening in asymptomatic adults ≥ 40 years old with smoking history reduces lung cancer mortality (DynaMed Level 1) and may slightly reduce all-cause mortality (DynaMed Level 2) COCHRANE REVIEW: Cochrane Database Syst Rev 2022 Aug 3;8:CD013829; All high-risk patients are candidates for shared decision-making regarding lung cancer screening.; For persons with ≥ 20-pack-year his…
103	Hematology/Oncology	Prevention & Screening/Monitoring	Prostate cancer prevention	reducing risk of developing prostate cancer	Yes	Yes	Easy	Good	yes	Detailed	statins do not affect risk of prostate cancer - SYSTEMATIC REVIEW: JAMA 2006 Jan 4;295(1):7; American Cancer Society (ACS) recommendations for lifestyle factors which may reduce risk for prostate cancer (no grades given)-,eat ≥ 2.5 cups of a variety of vegetables and fruits daily; consider limiting calcium supplementation and not exceeding recommended dietary intake; dietary factors associated wi…	tons of studies regarding dietary factors
104	Hematology/Oncology	Treatment	Blood Hematocrit 18.0%	anemia, sickle cell anemia, menorrhagia anemia	Yes	Yes	Mixed	Good	No	Detailed	Decreased hematocrit level A decreased hematocrit indicates significant chronic or acute blood loss.	From Abnormal Uterine Bleeding monograph: Treatment for severe acute or prolonged abnormal uterine bleeding: For patients with hemodynamic instability or who have signs of hypovolemia, initiate IV access with a single or 2 large bore IV lines and prepare for blood transfusion and clotting factor replacements. consider blood transfusion if severely anemic; Assess for hemodynamic instability: systo…
105	Hematology/Oncology	Treatment	elevated hematocrit	Polycythemia vera treatment	Yes	Yes	Easy	Good	Yes	Detailed	found answer, ESMO grading system, treat with phlebotomy to reduce hematocrit to < 45% if not controlled at the time of acute thrombosis	Treatment overview: Offer phlebotomy and maintain hematocrit at < 45% (Strong recommendation).maintain hematocrit (Hct) of < 45% (NCCN Category 2A; BSH Grade 1A); Hct of < 45% associated with reduced cardiovascular complications, but unclear if it reduces symptom burden or risk of disease progression (Leukemia 2018 Oct;32(10):2105 (review article); aspirin low dose is recommended for thrombosis p…
106	Hematology/Oncology	Treatment	Antiemetic therapy for chemotherapy	medications to prevent chemotherapy-induced nausea and vomiting	Yes	Yes	not easy	Good	Yes	Detailed	Cytarabine at greater than 2mg/M2 dose is considered intermediate emetogenic risk (NCCN guidelines Category 1) Dosing found in Dynamedex ondansetron 16-24 mg orally once or 8-16 mg IV once dexamethasone 12 mg orally or IV once	ondansetron 16-24 mg orally once or 8-16 mg IV once and dexamethasone 12 mg orally or IV once plus
107	Hematology/Oncology	Treatment	treatment of immunotherapy related colitis	immunotherapy related coliters; Immune checkpoint inhibitor colitis	Yes	Yes	Mixed	Good	Yes	Detailed	lots of info for treating mild to severe diarrhea/colitis	NCCN and ASCO treatment guidelines: management of immune-related colitis- based on Grade 1-4; DC immunotherapy (temporarily or permanently based on grade); corticosteroids, infliximab; For grade 4 toxicity- permanently discontinue immunotherapy (ASCO Moderate recommendation, Expert consensus), hospitalize (if clinically indicated) or monitor in outpatient setting very closely (ASCO Moderate recom…
108	Hematology/Oncology	Treatment	refractory microscopic colitis	refractory microscopic colitis	Yes	Yes	Easy	Good	Yes	Detailed	found answer, "Consider surgical referral for colectomy for medically refractory cases." review article cited	Overview of management; Details in Management section (Note - I did not see hem/onc reasons or treatments as cause of this: The goal of therapy is to relieve symptoms and improve quality of life.; The management strategy does not differ between subtypes of microscopic colitis.; Use budesonide 9 mg/day for induction of clinical remission, usually 6-8 weeks (Strong recommendation). Use budesonide 3…
109	Hematology/Oncology	Treatment	Non Small cell Lung Cancer treatment	non-small cell lung cancer	Yes	Yes	Easy	Good	Yes	Detailed	Monograph for Non-small Cell Lung Cancer--> diagnosis and staging and management sections had link to monograph for Management of Unresectable Nonmetastatic Non-small Cell Lung Cancer; Overview section (details in individual sections); Management of stage I and stage II disease- For patients with inoperable stage IA with negative mediastinal lymph nodes, consider definitive radiation therapy incl…	had its own monograph on management
110	Hematology/Oncology	Treatment	treatment of hospital acquired pneumonia in neutropenic adults	treatment of hospital acquired pneumonia in neutropenic adults, Infection in neutropenic adults, pneumonia in neutropenic adulst	yes and no	Yes	Easy	Good	Yes	Detailed	tons of info for treating high and low risk mortality pts	Found monographs for Neutropenia- approach to the patient- but it didn't give guidlines for hospital acquired pneumonia; Monograph for Hospital Acquired pneumonia in adults only mentioned nonneutropenic patients; In Febrile Neutropenia- doesn't specify whether hospital acquired or pneumonia (gives empiric treatment recommendations for all infections);
111	Hematology/Oncology	Treatment	tumor lysis syndrome treatment	tumor lysis syndrome treatment	Yes	Yes	Easy	Good	Yes	Detailed	found answer, lists guidelines articles in references	Treatment overview: Prevention is best: or prophylaxis of TLS based on risk (observaiton, hydration, allopurinol, rasburicase) Treatment of established TLS- aggressive hydration is key to management; consider diuretics if urine output not maintained or fluid overload occurs; for hyperuricemia management- offer rasburicase as initial management and consider allopurinol only in patients with contra…
112	Hematology/Oncology	Treatment	management of radiation proctitis	management of radiation proctitis	Yes	Yes	Easy	Good	Yes	Detailed	Overview of managment: Acute radiation proctitis is usually self-limited and most symptoms resolve within a few weeks after completion of radiation therapy. Give symptomatic treatment of diarrhea with antimotility agents (if required) for acute radiation proctitis. Chronic radiation proctitis: There is limited evidence for medication interventions for late radiation proctitis, but medical therapi…	info on acute and chronic available ( dynamed level 2 evidence- Representing research results addressing clinical outcomes, and using some method of scientific investigation, but not meeting the quality criteria to achieve Level 1 evidence labeling.)
113	Hematology/Oncology	Treatment	treatment of choice for prevention of DVT after hip replacement surgery	dvt prevention after hip replacement	Yes	Yes	Easy	Good	Yes	Detailed	American College of Chest Physicians (ACCP) guidelines (Ninth Edition) on prevention of venous thromboembolism in patients having orthopedic surgery	antithrombotic prophylaxis recommended for minimum of 10-14 days, but extension of thromboprophylaxis in outpatient period for up to 35 days from day of surgery suggested rather than for only 10-14 days (ACCP Grade 2B) antithrombotic prophylaxis regimens recommended for total hip or knee arthroplasty include- low-molecular-weight heparin (LMWH) (ACCP Grade 1B) if using LMWH, starting LMWH either …
114	Infectious Disease	Complications & Prognosis	erythema migrans lesions	lyme disease complications	yes and no	Yes	Easy	Good	Yes	Detailed	had trouble with this question regarding the answer choices. I was able to narrow it down to either memory impairment or chronic diarrhea. "Other manifestations may arise from hematogenous spread, such as: multiple EM skin lesions higher frequency of systemic symptoms including fevers and chills carditis: typically atrioventricular conduction disturbances neurologic Lyme disease: such as seventh …	Pathogenesis section: once injected, spirochetes may spread hematogenously or via tissue to other anatomical sites, resulting in regional lymphadenopathy, additional erythema migrans skin lesions distant from bite, neuropathy, cardiac conduction abnormalities, meningitis, and/or arthritis1,4; History and Physical section: early Lyme disease often manifests as localized erythema migrans; may be ac…
115	Infectious Disease	Complications & Prognosis	complications of hepatosplenic schistosomiasis	complication of hepatosplenic schistosomiasis	Yes	Yes	Easy	Good	No	Detailed	complications of hepatosplenic schistosomiasis (S. mansoni, S. japonicum, S. intercalatum, and S. mekongi)1,2,4- periportal (pipestem) fibrosis which may lead to: gastrointestinal or external varices, portal hypertension, splenomegaly, portocaval shunting; chronic hepatosplenic S. mansoni infection is also associated with development of: glomerulonephritis, immune complex-mediated renal disease i…	complications of hepatosplenic schistosomiasis (S. mansoni, S. japonicum, S. intercalatum, and S. mekongi)1,2,4 periportal (pipestem) fibrosis which may lead to gastrointestinal or external varices
116	Infectious Disease	Complications & Prognosis	Looked up each choice option	searched under each of the individual choices to look for latent infections (Hepatitis A, Hepatitis B, HIV, Human papilloma virus, Rabies	Yes	Yes	not easy	Good	No	Limited details	HAV infection is self-limited, with most patients fully recovering within 2-6 months. This is in contrast to hepatitis B and C viruses which may cause chronic infection.	Using find on page (for "Persistent" and "Latent" for each term, I ound info on Persistent or Latent infection for these: Hepatitits B- inactive HBsAg carrier state - persistent HBV infection of liver without significant, ongoing necroinflammatory disease;Inactive chronic hepatitis B Chronic hepatitis B with persistent low-level viremia on nucleoside analog (NA) monotherapy; HPV- latent infection…
117	Infectious Disease	Complications & Prognosis	severe babesiosis	babesiosis complications	Yes	Yes	Easy	Good	Yes	Detailed	found answer "severe babesiosis is more common in patients with asplenia or other immunocompromise and is characterized by ≥ 1 of high-grade parasitemia ( > 10% parasitized erythrocytes on blood smear) moderate- to high-grade parasitemia plus either severe hemolytic anemia severe pulmonary, renal, or hepatic compromise" idsa guidelines	complications include- disseminated intravascular coagulation, acute respiratory distress syndrome, anemia, liver failure, renal failure, heart failure, shock, coma, warm autoimmune hemolytic anemia; Evidence includes information from ISDA Clinical Practice Guideline; Info on complications from Cohort studies
118	Infectious Disease	Complications & Prognosis	Covid-19 prognosis	prognosis of hospitalized covid 19 patients	Yes	Yes	Easy	Good	yes	Detailed	mortality rates due to COVID-19 vary widely with major factors including severity of disease and age; mortality rates by level of care required based on published studies: all patients 0.3%-2.3%, patients admitted to hospital 10%-23%, patients admitted to intensive care unit 26%-50%, patients requiring mechanical ventilation or extracorporeal membrane oxygenation (ECMO) 37%-88%; Evidence cited in…	mortality rates by level of care required based on published studies. all patients 0.3%-2.3% patients admitted to hospital 10%-23% patients admitted to intensive care unit 26%-50% patients requiring mechanical ventilation or extracorporeal membrane oxygenation (ECMO) 37%-88%
119	Infectious Disease	Complications & Prognosis	What proportion of patients with COVID-19 have long term complications/symptoms after recovering	Covid-19 complications	Yes	Yes	Easy	Good	Yes	Detailed	prevalence of long COVID unknown, reported estimates range from 5%-30%	Complications listed include Coagulopathy, Neurologic complications and Long Covid; Prevalence of long COVID unknown, reported estimates range from 5%-30%; Coagulopathy (VTE, abnormalities in coagulation markers) thrombotic complications are common among patients admitted to the intensive care unit (ICU) for COVID-19 (reported in 9.5%-47%), especially pulmonary embolism (PE), Serious neurologic c…
120	Infectious Disease	Diagnosis & Clinical Presentation	osteomyelitis	diabetic foot infection	Yes	Yes	Easy	Good	Yes	Detailed	found answer, diagnosis of chronic osteomyelitis1,2 may be suggested by supportive diagnostic methods, including probe-to-bone test blood tests routine laboratory tests may show leukocytosis, thrombocytosis, and elevated inflammatory markers blood cultures not considered confirmatory imaging studies x-ray is preferred initial imaging test, but may take 10-14 days to show abnormalities in acute in…	From DIabetic Foot Infection Monograph: for osteomyelitis- bone cultures and histology are most definitive method of diagnosing diabetic foot osteomyelitis (IDSA Strong recommendation, Moderate-quality evidence); positive probe-to-bone test suggests osteomyelitis, imaging findings of bone abnormalities suggests osteomyelitis; MRI- obtain magnetic resonance imaging (MRI) for (IDSA Strong recommend…
121	Infectious Disease	Diagnosis & Clinical Presentation	meningitis symptoms; encephalitis symptoms	meningitis	Yes	Yes	Easy	Good	yes	Limited details	Bacterial Meningitis monograph under history and physical: patients may have- altered mental status, fever, headache, neck stiffness, lethargy, nausea and vomiting, rash; Evidence cited ncludes review articles and ISDA Clinical Practice guidelines	patients may have1,2,3,5 altered mental status fever headache neck stiffness lethargy nausea and vomiting rash
122	Infectious Disease	Diagnosis & Clinical Presentation	test for for Legionella	Legionella diagnosis	yes and no	No	N/A	N/A	N/A	N/A	Table 3. Reported Sensitivity and Specificity of Diagnostic Tests for Legionella- PCR 95%-99% sensitivity ( answer choices not found )	Found answer but does not match testing answer: Under Legionella infections--> Diagnosis--->Testing overview- Available methods to confirm the diagnosis of Legionella pneumonia include: urine legionella antigen testing- rapid test, detects only Legionella pneumophila serogroup 1, sensitivity about 56-99% and specificity close to 100%, antigen is detectable within 48-72 hours of symptom presentati…
123	Infectious Disease	Diagnosis & Clinical Presentation	syphilis	Syphilis	Yes	Yes	Mixed	Good	Yes	Detailed	found answer, but took a lot of time searching through the monograph, was not a clear cut find. It said "CSF analysis in patients with neurosyphilis, CSF leukocyte count usually elevated: WBC > 5 cells/mL in HIV patients, WBC > 20 cells/mL in non-HIV patients, indications for CSF analysis1,2,3 for children ≥ 1 month old with reactive serology for syphilis, obtain CSF for analysis to detect asympt…	cerebrospinal fluid (CSF) analysis required for diagnosis of neurosyphilis; suspect neurosyphilis: in patients with neurologic signs and symptoms, with known syphilis (the patient has a + RPR test), with risk factors for sexually transmitted infection, in patients who fail to respond to therapy for nonneurologic syphilis, in patients with ocular signs (see below for diagnosis of ocular syphilis);…
124	Infectious Disease	Diagnosis & Clinical Presentation	Legionnaires disease	Legionnaires disease	yes and no	Yes	not easy	Good	No	Detailed	Legionella pneumonia: common symptoms include: fever, cough, with purulent sputum production reported in 50%, chills neurologic abnormalities. myalgia or arthralgia, diarrhea, chest pain, headache, nausea or vomiting, specific features that raise suspicion for Legionnaires disease include: confusion or encephalopathy, gastrointestinal disorders, usually watery diarrhea, nausea, vomiting, and abdo…	Was not able to rule out every answer choice - No clinical features definitively distinguish Legionella pneumonia from other types of pneumonia, but suggestive findings include minimal cough and sputum production. high fever, may be > 102.2 F (39 C). altered mental status. gastrointestinal symptoms. Gram stain with increased leukocytes but no bacteria; Legionella are intracellular organisms. hypo…
125	Infectious Disease	Diagnosis & Clinical Presentation	Cryptosporidiosis	cryptosporidium	Yes	Yes	Easy	Good	No	Limited details	in patients with HIV and CD4 T-cell count < 200 cells/mcL, manifestations may include gastrointestinal manifestations symptoms may include large amounts of watery diarrhea, typically 3-6 L per day, often becoming chronic, lasting for several months severe dehydration weight loss malnutrition cryptosporidiosis associated with increased risk of chronic diarrhea in patients with HIV (risk ratio 1.33…	Symptomatic cryptosporidiosis is most commonly a gastrointestinal illness, although more severe gastrointestinal symptoms and extra-intestinal infection may occur in persons with immunocompromise. in patients with HIV and CD4 T-cell count < 200 cells/mcL, manifestations may include, gastrointestinal manifestations; symptoms may include- large amounts of watery diarrhea, typically 3-6 L per day, o…
126	Infectious Disease	Diagnosis & Clinical Presentation	Helicobacter pylori	H.pylori	Yes	Yes	Easy	Good	Yes	Detailed	found answer, urea breath tests, including C-13 urea breath test which may be most accurate test, including in patients with upper gastrointestinal bleeding and in children is recommended by NICE guidelines as an option for initial testing, and for re-testing after eradication therapy, NICE guidelines	Kind of an indirect answer but applies to this question; Monograph (Management section) recommends to confirm eradication of disease 4 weeks after completion of antibiotics (strong recommendation from clinical practice guidelines); may confirm eradication as early as 14 days post treatment, but recommended to wait at least 4 weeks and up to 8-12 weeks after treatment before use; to avoid false-ne…
127	Infectious Disease	Diagnosis & Clinical Presentation	Stool ova and parasite testing	stool ova and parasite examination	Yes	Yes	Easy	Good	No	Limited details	The wide variability in sensitivity is related to the specific technique used for stool analysis, the offending pathogen, and contributing comorbidities. The sensitivity for up to 3 specimens to support the identification of Giardia ranges between 60% and 85% and between 60% and 90% for amebiasis ; Evidence cited = review article from NEJM	The wide variability in sensitivity is related to the specific technique used for stool analysis, the offending pathogen, and contributing comorbidities. The sensitivity for up to 3 specimens to support the identification of Giardia ranges between 60% and 85% and between 60% and 90% for amebiasis
128	Infectious Disease	Diagnosis & Clinical Presentation	modified duke criteria	Infectie endocarditis diagnosis	Yes	Yes	Easy	Good	Yes	Detailed	Table 1. Modified Duke Major and Minor Criteria - Minor Criteria = Predisposing heart condition, IV drug use, or other risk factor Body temperature > 38 degrees C (100.4 degrees F) Vascular phenomena including major arterial emboli, septic pulmonary infarcts, mycotic aneurysm, intracranial hemorrhage, conjunctival hemorrhage, or Janeway lesions Immunologic phenomena including glomerulonephritis, …	Infective endocarditis, diagnosis section has Major and Minor criteria in Table 1; Criteria are also listed in the calculator listed on the search terms column; Major Diagnostic Criteria: Positive blood culture for typical infective endocarditis organisms (S. viridans or S. bovis, HACEK organisms, S. aureus without other primary site, Enterococcus), from 2 separate blood cultures or 2 positive cu…
129	Infectious Disease	Epidemiology (incidence/prevalence/riskfactors)	bloody stool	Infectious bloody diarrhea; Dysentary	Yes	Yes	Mixed	Good	Yes	Detailed	found answer, IDSA and review articles, gave it a medium because this was in the other bacterial pathogens section, not a first go to thought on the bacteria to look for, causes of infection section: infection due to bacterial pathogens, other bacterial pathogens include Aeromonas Bacillus cereus Campylobacter Vibrio parahaemolyticus Yersinia enterocolitica	Found in Acute diarrhea in adults, find in topic Dysentery: acute bloody diarrhea (also called dysentery, see Bacillary Dysentery) In Bacillary Dysentery monography--->Diagnosis section; Causes of dysentery include Shigella, Nontyphoidal salmonellosis, Yersinia enterocolitis, Campylobacter enterocolitis enterohemorrhagic Escherichia coli infection (including E. coli O157:H7), Clostridioides (Clos…
130	Infectious Disease	Epidemiology (incidence/prevalence/riskfactors)	vaccines required for travel	immunizations for entry into africa	Yes	Yes	Mixed	Good	yes	Detailed	Cholera- no country requires vaccine for entry; meningococcal B vaccine not indicated for travel but individuals seen in clinic may have indications for immunization regardless of travel plans (for example, asplenia); Yellow Fever: endemic areas include tropical Africa and South America; World Health Organization (WHO) vaccination requirements and recommendations for international travelers, and …	need for proof of vaccination to enter a country (country-specific vaccine requirements can be found at Centers for Disease Control and Prevention (CDC) 2018 Mar 22
131	Infectious Disease	Epidemiology (incidence/prevalence/riskfactors)	Parvovirus B19	Looked up each condition individually (Adenovirus, Borrelia burgdorferi, Coxsackievirus, Ehrlichia chaffeensis, Parvovirus B19) and searched for arthritis and rash on each	Yes	Yes	not easy	Good	No	Detailed	Had to look up each answer choice and diagnosis to find the right answer	Parvovirus B19 Monograph: In children, "slapped cheek" rash; In adults, infection may cause a symmetric polyarthropathy most often affecting small joints, accompanied by painful erythema; Adenovirus Infections- no rash or arthritis in find in topic; Borrelia burgdorferi,- just found in Lyme disease- has arthritis and bullseye rash, but is a tick borne disease, not one from infected children; Coxs…
132	Infectious Disease	Epidemiology (incidence/prevalence/riskfactors)	urethritis	urethritis, urethritis in men	Yes	Yes	Mixed	Good	Yes	Detailed	found answer, Sexually Transmitted Infections Treatment Guidelines, review paper, said prevalence of etiologic agents in men with urethritis in cross-sectional study of 290 men aged 19-34 years at sexually transmitted disease clinic 32.7% for C. trachomatis 24.2% for Neisseria gonorrhoeae 22.2% for M. genitalium 5.2% for T. vaginalis 5.9% for coinfection with C. trachomatis and M. genitalium 5.9%…	From Nongonococcal urethritis monograph--->Etiology and Pathogenesis; major causative organisms include Chlamydia trachomatis, Mycoplasma genitalium, and Trichomonas vaginalis; Ureaplasma less common, but also listed later in monograph as a cause; Gardenella vaginalis not listed as a cause From Gonococcal Urethritis monograph--> Etiology; organism is Neisseria gonorrhoeae; Evidence cited: CDC Cli…
133	Infectious Disease	Epidemiology (incidence/prevalence/riskfactors)	bacterial meningitis	bacterial meningitis	Yes	Yes	Mixed	Good	No	Detailed	From Bacterial Meningitis in Adults--->Epidemiology--> Most common organisms are Strept pneumo and Neisseria; Possible risk factors:-abnormal communication between nasopharynx and subarachnoid space due to congenital anatomic abnormality, due to trauma, externally communicating dural fistula or other dural defects, immunosuppression (particularly asplenic patients or those with immunoglobulin def…	did not find pregnancy as risk factor
134	Infectious Disease	Epidemiology (incidence/prevalence/riskfactors)	epidemiology of sepsis and septic shock	sepsis, septic shock	Yes	Yes	not easy	Good	No	Detailed	Infection with gram-positive organisms appears to be the most common cause of sepsis in the United States with sepsis due to fungal infections on the rise.	incidence of sepsis increased from 83 to 240 per 100,000 population in United States between 1979 and 2000 (cohort study cited); gram-positive and gram-negative bacteria responsible for majority of sepsis cases; primary source of infection most commonly lung, abdomen, or urinary tract; Likely risk factors: immune system deficiency due to functional or surgical asplenia, hematologic malignancy, in…
135	Infectious Disease	Epidemiology (incidence/prevalence/riskfactors)	Aspergillus	Aspergillus etiology	Yes	Yes	Easy	Good	Yes	Detailed	found answer, IDSA recommendations for outpatients with high risk of invasive aspergillosis, recommend reasonable precautions to prevent mold exposure, such as avoidance of construction or renovation sites, avoidance of gardening, and avoidance of spreading compost or mulch (IDSA Strong recommendation, Low-quality evidence)	From Monograph overview and Etiology sections members of the Aspergillus genus are filamentous fungi (molds), ubiquitous in environment, primarily found in soil and decomposing vegetation The most common route of infection is airborne exposure to Aspergillus spores in the environment. This info would make the answer A most likely; Cited evidence: review articles
136	Infectious Disease	Epidemiology (incidence/prevalence/riskfactors)	Chagas disease	Chagas disease	Yes	Yes	Easy	Good	No	Detailed	Etiology and Pathygenesis section, unter Transmission: triatomine bugs are the primary vector (cited Evidence = CDC, review articles); also known as reduviid bugs, kissing bugs, assassin bugs, cone-nosed bugs, and blood suckers; habitats include cracks in mud walls, thatched roofs of rustic rural houses, and other rocky or woody structures; In overview section: Transmission occurs most commonly v…	found answer, in transmission section, triatomine bugs are the primary vector1,2,3,4 also known as reduviid bugs, kissing bugs, assassin bugs, cone-nosed bugs, and blood suckers. cited by cdc and review articles
137	Infectious Disease	Epidemiology (incidence/prevalence/riskfactors)	community acquired pneumonia	community acquired pneumonia	Yes	Yes	Easy	Good	Yes	Detailed	S. pneumoniae and respiratory viruses most frequently detected pathogens in patients with CAP - lots of studies	found answer, common causes of community-acquired pneumonia (CAP) include2,3 (IDSA guidelines) respiratory viruses (influenza A and B, rhinovirus, human metapneumovirus, respiratory syncytial virus [RSV], parainfluenza, severe acute respiratory syndrome coronavirus-2 [SARS-CoV-2], and adenovirus) Streptococcus pneumoniae Mycoplasma pneumoniae Haemophilus influenzae Chlamydophila pneumoniae Legion…
138	Infectious Disease	Epidemiology (incidence/prevalence/riskfactors)	Long Covid	Long Covid symptom	Yes	Yes	Easy	Good	No	Limited details	found answer, prevalence of long COVID unknown, reported estimates range from 5%-30%. Reference - CDC Clinical Care Post-COVID Conditions: Information for Healthcare Providers (CDC 2022 Dec 16 so put fair for quality of evidence	prevalence of long COVID unknown, reported estimates range from 5%-30%
139	Infectious Disease	Epidemiology (incidence/prevalence/riskfactors)	Community acquired pneumonia	Community-acquired Pneumonia	No	N/A	N/A	N/A	N/A	N/A	Pathogens that cause CAP include respiratory viruses, Streptococcus pneumoniae, Mycoplasma pneumoniae, Haemophilus influenzae, Moraxella catarrhalis, Chlamydophila pneumoniae, Legionella species, Staphylococcus aureus, and gram-negative rods.; I could not find the answer to this question in the monograph; The impression I got from reading about Legionella was that it had a worse prognosis which s…	had trouble with this question as it doesn't flat out say the answer, can be inferred. i found for adults with severe CAP, test for Legionella by urinary antigen and culture or nucleic acid amplification testing using lower respiratory tract secretions (ATS/IDSA Conditional recommendation, Low-quality evidence.
140	Infectious Disease	Epidemiology (incidence/prevalence/riskfactors)	enterococcal infections	enterococci	yes	yes	Mixed	Good	no	detailed	enterococci account for about 10% of nosocomial bacteremia about 60% of Enterococcus faecium and 2% of Enterococcus faecalis isolates are vancomycin resistant common sources include gastrointestinal tract urinary tract wounds or burns intravascular catheters enterococci are among the most common causes rarely associated with development of endocarditis persistent bacteremia > 4 days associated wi…	had trouble with this question, wasn't information on just enterococcus, i had to use VRE and found risk factors for developing nosocomial VRE infection indwelling devices central venous catheterization, urinary catheterization. reference Arias CA, Murray BE. The rise of the Enterococcus: beyond vancomycin resistance. Nat Rev Microbiol. 2012 Mar 16;10(4):266-78
141	Infectious Disease	Prevention & Screening/Monitoring	malaria	Malaria prevention	Yes	Yes	Easy	Good	No	Detailed	found answer, in Table 1 and Table 2, cited CDC yellow book and review articles	Drug options for malaria chemoprophylaxis include chloroquine, atovaquone-proguanil, mefloquine, doxycycline, and primaquine.
142	Infectious Disease	Prevention & Screening/Monitoring	travelers diarrhea	travelers diarrhea	Yes	Yes	Easy	Good	Yes	Detailed	Prophylaxis with antibiotics may be appropriate for certain high-risk travelers at increased risk of complications from diarrhea, including persons with immunocompromise or immune suppression ; persons who must avoid dehydration (for example, persons with history of stroke or transient ischemic attacks, insulin-dependent diabetes mellitus, sickle cell disease, or chronic renal failure); travelers…	found answer, recommended prophylactic agents vary slightly by organization fluoroquinolone antibiotics considered first choice for chemoprophylaxis for bacterial traveler's diarrhea by Infectious Diseases Society of America (IDSA Grade A-I). other effective prophylactic agents for traveler's diarrhea include rifaximin recommended by International Society of Travel Medicine when antibiotic prophy…
143	Infectious Disease	Prevention & Screening/Monitoring	Lyme Disease	Lyme Disease	Yes	Yes	Easy	Good	Yes	Detailed	give prophylactic antibiotic therapy to adults and children who had high-risk tick bite within 72 hours of tick removal (IDSA/AAN/ACR Strong recommendation, High-quality evidence) tick bite to be considered high-risk only if all 3 of following tick was identified as Ixodes spp. vector species occurred in highly endemic area tick was attached for ≥ 36 hours	found answer, Infectious Diseases Society of America/American Academy of Neurology/American College of Rheumatology (IDSA/AAN/ACR) guidelines for prevention of Lyme disease after a tick bite1 give prophylactic antibiotic therapy to adults and children who had high-risk tick bite within 72 hours of tick removal (IDSA/AAN/ACR Strong recommendation, High-quality evidence)
144	Infectious Disease	Prevention & Screening/Monitoring	group B streptococci	group b streptococcus in pregnancy	Yes	Yes	Easy	Good	Yes	Detailed	found answer, indications for IAP is in pregnant persons GBS bacteriuria at any time during current pregnancy prior infant with invasive GBS disease positive GBS vaginal-rectal culture obtained ≥ 36 weeks gestation during current pregnancy unless a cesarean birth is performed before the onset of labor with intact amniotic membranes unknown GBS status at onset of labor (culture not done or results…	intrapartum antibiotic prophylaxis recommended regardless of screening status in women with5 group B Streptococcus (GBS) bacteriuria at any time during current pregnancy prior infant with invasive GBS disease
145	Infectious Disease	Prevention & Screening/Monitoring	HIV screening recommendations	screen for HIV	Yes	Yes	Easy	Good	yes	Detailed	Screening Guidelines; United States Preventative Services Task Force (USPSTF) 2019 recommendations on HIV infection screening- USPSTF recommends screening for HIV infection in all individuals aged 15-65 years (USPSTF Grade A); Individuals < 15 years old or > 65 years old at high risk for HIV infection (USPSTF Grade A); all pregnant women (USPSTF Grade A); HIV testing recommended for all adults ag…	found answer, United States Preventative Services Task Force (USPSTF) 2019 recommendations on HIV infection screening USPSTF recommends screening for HIV infection in all individuals aged 15-65 years (USPSTF Grade A) individuals < 15 years old or > 65 years old at high risk for HIV infection (USPSTF Grade A) all pregnant women (USPSTF Grade A)
146	Infectious Disease	Prevention & Screening/Monitoring	antibiotics to prevent infective endocarditis	nfective Endocarditis	Yes	Yes	Easy	Good	Yes	Detailed	consider antibiotic endocarditis prophylaxis in high-risk patients before dental procedures which involve manipulation of gingival tissue or periapical region of teeth, or perforation of oral mucosa (AHA/ACC Class IIa, Level C-LD; ESC Grade IIa, Level C)	found answer, American Heart Association/American College of Cardiology (AHA/ACC) and European Society of Cardiology (ESC) recommendations for antibiotic prophylaxis against infective endocarditis in patients with valvular heart disease indications for endocarditis prophylaxis before dental procedures endocarditis prophylaxis should be considered before dental procedures that involve manipulation…
147	Infectious Disease	Treatment	Ascaris infection	Ascaris infection treatment	Yes	Yes	Easy	Good	Yes	Detailed	found answer, cited CDC, product drug information, most infections treated with antihelminthic drugs, with options including drugs of choice according to Centers for Disease Control and Prevention (CDC) albendazole 400 mg orally single dose mebendazole 100 mg twice daily orally for 3 days or 500 mg orally single dose ivermectin 150-200 mcg/kg as single dose	drugs of choice according to Centers for Disease Control and Prevention (CDC)
148	Infectious Disease	Treatment	Meningococcal Meningitis	Meningitis	Yes	Yes	Easy	Good	yes	Detailed	Chemoprophylaxis- CDC recommendations for antimicrobial chemoprophylaxis for prevention and control of meningococcal disease: indications-close contacts (in 7 days before symptom onset) -household members, child-care center contacts, direct exposure to patient's oral secretions, healthcare personnel managing patient airway or exposed to respiratory secretions, consider prophylaxis for travelers w…	found answer, cited CDC, Reference - N Engl J Med 2006 Oct 5;355(14):1466full-text, MMWR Recomm Rep 2013 Mar 22;62(RR-2):1. Preventive measures recommended by the Centers for Disease Control and Prevention for meningococcal meningitis include: closer than 3 feet for > 8 hours or those exposed to oral secretions and exposed during the 7 days prior to and 1 day after the start of antibiotics ciprof…
149	Infectious Disease	Treatment	treatment of genital warts	lesions around perianal area	Yes	Yes	Mixed	Good	Yes	Detailed	Centers for Disease Control and Prevention (CDC) recommended treatment options1	found answer but it was not the first condition that popped up, it was a little further down the page to click this condition. answer"Centers for Disease Control and Prevention (CDC) recommended treatment options1 treatment options for external anogenital warts (penis, groin, scrotum, vulva, perineum, external anus, or perianus) patient-applied treatments imiquimod options include 3.75% cream onc…
150	Infectious Disease	Treatment	Pneumocystis jiroveci	Pneumocystis jiroveci treatment	Yes	Yes	Easy	Good	Yes	Detailed	found answer, but technically dosing for prednisone is different here not 60mg. cited CDC/NIH/IDSA Grade A-I). For moderate-to-severe PCP (duration 21 days): Preferred therapy is trimethoprim 15-20 mg/kg/day plus sulfamethoxazole 75-100 mg/kg/day orally or IV divided into 3-4 equal doses daily (Strong recommendation). Adjunctive corticosteroids should be used in patients with moderate-to-severe P…	Preferred therapy is trimethoprim 15-20 mg/kg/day plus sulfamethoxazole 75-100 mg/kg/day orally or IV divided into 3-4 equal doses daily (Strong recommendation)
151	Infectious Disease	Treatment	Malaria prophylaxis	malaria prophylaxis	Yes	Yes	Easy	Good	yes	Detailed	Monograph has a Table (Table 1)- Choosing a drug for malaria prohylaxis that lists advantages and disadvantages of each. Mefloquine is contraindicated in patients with seizure disorder; Evidence cited includes CDC guidelines and a Cochrane systematic review	found answer in table cited cdc, who, article: Contraindications include Certain psychiatric conditions Seizure disorder
152	Infectious Disease	Treatment	pseudomonas aeruginosa treatment	Ventilator-associated Pneumonia	Yes	Yes	Mixed	Good	Yes	Detailed	Hospital-acquired or ventilator-associated pneumonia: 2 g IV every 8 hours for 7 days; may administer via extended infusion (guideline dosage) for cefepime	found answer. IDSA Guidelines. Need to know diagnosis for search. Empiric regimens should be designed to target Staphylococcus aureus, Pseudomonas aeruginosa, and other gram-negative bacteria, such as (Strong recommendation). piperacillin-tazobactam 4.5 g IV every 6 hours cefepime 2 g IV every 8 hours levofloxacin 750 mg IV every 24 hours a carbapenem such as imipenem 500 mg IV every 6 hours or m…
153	Infectious Disease	Treatment	Stenotrophomonas maltophilia	stenotrophomonas maltophilia treatment	Yes	Yes	Easy	Good	No	Detailed	found answer, trimethoprim-sulfamethoxazole (TMP-SMX) first-line medication, although resistance emerging. Brooke JS. Stenotrophomonas maltophilia: an emerging global opportunistic pathogen. citing review articles: Clin Microbiol Rev. 2012 Jan;25(1):2-41full-text, commentary can be found in Am J Health Syst Pharm 2019 Dec 2;76(24):2004 Abbott IJ, Slavin MA, Turnidge JD, Thursky KA, Worth LJ. Sten…	trimethoprim-sulfamethoxazole (TMP-SMX) first-line medication, although resistance emerging
154	Infectious Disease	Treatment	Acute prostatitis treatment	perineal pain	Yes	Yes	Easy	Good	Yes	Detailed	For uncomplicated cases, common options include either of: a fluoroquinolone, if local resistance is known to be < 10% (for example, ciprofloxacin 500 mg orally twice daily or levofloxacin 500 mg orally once daily) co-trimoxazole (trimethoprim/sulfamethoxazole) 160 mg/800 mg orally twice daily; Antibiotics are usually given for 10-14 days, but 4-6 weeks may be needed based on the response to trea…	found answer, typical duration of treatment is 10-14 days although severe infections may require 4-6 weeks of therapy. For uncomplicated cases, common options include either of: a fluoroquinolone, if local resistance is known to be < 10% (for example, ciprofloxacin 500 mg orally twice daily or levofloxacin 500 mg orally once daily) co-trimoxazole (trimethoprim/sulfamethoxazole) 160 mg/800 mg oral…
155	Infectious Disease	Treatment	enterococcal endocarditis treatment	Enterococcus faecalis	Yes	Yes	Easy	Good	Yes	Detailed	ampicillin PLUS ceftriaxone for 6 weeks (AHA Class IIa, Level B )	found answer, ampicillin PLUS ceftriaxone for 6 weeks (AHA Class IIa, Level B )2, citation:Baddour LM, Wilson WR, Bayer AS, et al; American Heart Association Committee on Rheumatic Fever, Endocarditis, and Kawasaki Disease of the Council on Cardiovascular Disease in the Young, Council on Clinical Cardiology, Council on Cardiovascular Surgery and Anesthesia, and Stroke Council. Infective Endocardi…
156	Infectious Disease	Treatment	C. difficile infection	c difficile infection in adults	Yes	Yes	Easy	Good	Yes	Detailed	found answer, Infectious Diseases Society of America (IDSA) treatment recommendations in adults "For fulminant disease: vancomycin 500 mg orally or by nasogastric tube 4 times daily plus metronidazole 500 mg IV every 8 hours (Strong recommendation)". cited McDonald LC, Gerding DN, Johnson S, et al. Clinical Practice Guidelines for Clostridium difficile Infection in Adults and Children: 2017 Updat…	for fulminant disease- vancomycin 500 mg orally or by nasogastric tube 4 times daily plus metronidazole 500 mg IV every 8 hours (IDSA/SHEA Strong recommendation, Moderate-quality evidence)
157	Infectious Disease	Treatment	Community-acquired pneumonia, Levofloxacin dosing	Levofloxacin	Yes	Yes	Mixed	Poor	No	Detailed	In Community acquired pneumonia monograph: If the patient is in an area with high rates (> 25%) of macrolide-resistant S. pneumoniae, use either: monotherapy with a respiratory fluoroquinolone (Strong recommendation), such as, levofloxacin 750 mg orally once daily (normal dose); In Levofloxacin monograph, under dosing: Usual dosage (Streptococcus pneumoniae [excluding multidrug-resistant isolates…	found answer, cited product information, Renal impairment, if normal adult dose is 750 mg every 24 hours CrCl 20 to 49 mL/min, 750 mg every 48 hours; CrCl 10 to 19 mL/min or hemodialysis/chronic ambulatory peritoneal dialysis (CAPD), 750 mg initially then 500 mg every 48 hours
158	Infectious Disease	Treatment	community-acquired pneumonia	Community-acquired Pneumonia	Yes	Yes	Easy	Good	Yes	Detailed	Patients should be treated until clinically stable and for a minimum of 5 days	found answer, continue antibiotic therapy for a minimum of 5 days and until patient achieves clinical stability based on validated measures including resolution of vital sign abnormalities, ability to eat, and normal mentation (IDSA/ATS Strong recommendation, Moderate-quality evidence)
159	Infectious Disease	Treatment	lomentospora proliferican	Lomentospora prolificans ( did not return anything when mispelled - lomentospora proliferican)	yes and no	Yes	Easy	Good	No	Detailed	had trouble with this question, i found information about L. prolificans but doesn't mention about brain abcess. combination of an azole and terbinafine may have synergistic activity, although evidence limited1,2 disseminated infection L. prolificans is a common cause of disseminated phaeohyphomycosis1,2 European Society of Clinical Microbiology and Infectious Diseases/European Fungal Infection S…	complete surgical excision combined with antifungal therapy is standard of care for brain abscess
160	Infectious Disease	Treatment	pneumococcal meningitis	Streptococcus pneumoniae	Yes	Yes	Mixed	Good	Yes	Detailed	Bacterial meningitis treatment for adults < 50 years old, ceftriaxone 2 g IV every 12 hours plus vancomycin 15-20 mg/kg IV every 8-12 hours (so should be correct answer); In streptococcus pneumonia monograph, Amoxicillin is first line (macrolides only should use in area with <25% resistance to s. pneumo); under management of s. pneumonia, resistance increasing prevalence of fluoroquinolone resist…	found answer, IDSA guidelines, For community-acquired bacterial meningitis, empiric treatment in patients with normal renal function often includes: for adults < 50 years old, ceftriaxone 2 g IV every 12 hours plus vancomycin 15-20 mg/kg IV every 8-12 hours
161	Internal Medicine	Complications & Prognosis	cystic fibrosis and chronic pancreatitis	Chronic Pancreatitis	Yes	Yes	Mixed	Good	Yes	Detailed	mostly found under common complications	found answer, Common complications include diabetes mellitus, exocrine pancreatic insufficiency with fat soluble vitamin and micronutrient deficiencies, osteoporosis or osteopenia, low trauma fracture, pancreatic cancer, pseudocyst formation, maldigestion, pancreatic or biliary duct strictures, and duodenal stenosis. cited Bornman PC, Botha JF, Ramos JM, et al. Guideline for the diagnosis and tre…
162	Internal Medicine	Complications & Prognosis	isoniazid prophylactic therapy	isoniazid (INH) prophylactic therapy	Yes	Yes	Easy	Poor	No	Detailed	found answer, Intramuscular (Solution) Severe and sometimes fatal hepatitis has been reported with isoniazid therapy and may occur even after many months of treatment. The risk for hepatitis increases with advancing age, concomitant alcohol use, chronic liver disease, and injection drug use. Patients given isoniazid should be carefully monitored and interviewed at monthly intervals. For persons 3…	Severe and sometimes fatal hepatitis has been reported with isoniazid therapy and may occur even after many months of treatment. The risk for hepatitis increases with advancing age, concomitant alcohol use, chronic liver disease, and injection drug use. Patients given isoniazid should be carefully monitored and interviewed at monthly intervals. For persons 35 and older, in addition to monthly sym…
163	Internal Medicine	Complications & Prognosis	obesity and cancer risk	obesity	Yes	Yes	Easy	Good	No	Detailed	Increasing BMI associated with increased risk of several types of cancers; Systematic review cited in monograph notes increased risk of esophageal ca (RR 1.52, thyroid ca (1.33), colon ca (1.24) adn renal ca (1.24) in men and increased endometrial (1.59), gallbladder (1.59), esophageal (1.51) and renall ca (1.34); several other studies for different types of cancers note increased risk; Cohort st…	found answer, listed a systemic review article and some cohort studies. from the review article: estimated from subset of trials across 30 European countries 2.5% (1.5%-3.6%) in men 4.1% (2.3%-5.9%) in women
164	Internal Medicine	Complications & Prognosis	Hormonal replacement therapy (HRT)	hormone replacement therapy	Yes	Yes	Easy	Good	Yes	Detailed	long-term use of combined estrogen/progestin (HRT) has more risks than benefits in healthy postmenopausal women,	found answer, increased risk of endometrial cancer (if estrogens used without progestins) increased risk of breast cancer - see Hormonal replacement therapy (HRT) and breast cancer possible increased risk for cardiovascular disease increased risk of venous thromboembolism increased risk of gallstones and gallbladder disease possible increased risk in ovarian cancer possible worsening of urinary i…
165	Internal Medicine	Complications & Prognosis	non alcoholic fatty liver disease	complications of non alcoholic fatty liver disease	Yes	Yes	Easy	Good	No	Detailed	found answer, not exactly a question here though - Progression from steatosis to cirrhosis may be uncommon, but obesity and diabetes may increase the risk of progression. differences in development of fibrosis and progression to cirrhosis generally occurs at a lower rate in patients with NAFLD (< 4% progress to cirrhosis), compared to those with NASH (approximately 20% progress to cirrhosis) amon…	generally occurs at a lower rate in patients with NAFLD (< 4% progress to cirrhosis), compared to those with NASH (approximately 20% progress to cirrhosis)
166	Internal Medicine	Complications & Prognosis	chronic kidney disease progression	kidney failure	Yes	Yes	Mixed	Good	Yes	Detailed	Monograph states that albuminuria is a risk factor for disease progression (but couldn't find the increased risk based on albuminuria, just that reducing albuminura reduces risk by 25% for each 30% reduction in risk); based on systematic review of cohort studies systematic review of 45 cohort studies (25 general population, 7 high-risk for cardiovascular disease, and 13 CKD) with 1,127,656 person…	found answer, if kidney damage = kidney failure, not exactly a question here being ased. I found "Kidney Disease: Improving Global Outcomes (KDIGO) defines CKD as either of the following for > 3 months4 glomerular filtration rate (GFR) < 60 mL/minute/1.73 m2 kidney damage as evidenced by ≥ 1 of albuminuria urine sediment abnormalities electrolyte or other abnormalities due to tubular disorders ab…
167	Internal Medicine	Diagnosis & Clinical Presentation	bilateral papilledema	Papilledema	Yes	Yes	Mixed	Good	No	Detailed	Papilledema is optic disc edema due to elevated intracranial pressure (ICP). It can arise secondary to numerous conditions such as hydrocephalus, cerebral venous thrombosis, intracranial mass, medications, or toxins. common causes may be recalled using the 6M mnemonic1 Malignant hypertension diagnosed by associated hypertension, presence of cotton-wool spots, retinal hemorrhages, or exudates on f…	found answer in Causes of Papilledema - increased intracranial nonfluid tissue volume1,2 intracranial space-occupying lesion such as brain tumor or other mass brain abscess intracerebral hemorrhage brain vascular malformation, cited Chen JJ, Bhatti MT. Papilledema. Int Ophthalmol Clin. 2019 Summer;59(3):3-22 Rigi M, Almarzouqi SJ, Morgan ML, Lee AG. Papilledema: epidemiology, etiology, and clinic…
168	Internal Medicine	Diagnosis & Clinical Presentation	irregular uterus	Abnormal Uterine Bleeding	Yes	Yes	Easy	Good	Yes	Detailed	found answer in testing for underlying cause, endometrial biopsy is indicated to evaluate for endometrial hyperplasia and/or malignancy in patients > 45 years old (ACOG Level C) patients with abnormal uterine bleeding which is refractory to medical treatment patients < 45 years old with risk factors for endometrial cancer (SOGC Grade A, Level II). cited American College of Obstetricians and Gynec…	The initial evaluation of patients presenting with abnormal uterine bleeding should include (Strong recommendation): patient age complete menstrual history, including age of menarche age of menopause (if applicable) bleeding pattern, including intensity, duration, and frequency of bleeding, as well as any associated symptoms review of medical comorbidities and medications physical examination, in…
169	Internal Medicine	Diagnosis & Clinical Presentation	Looked up each term: Antisocial personality disorder, Borderline personality disorder, Conduct disorder, Narcissistic personality disorder, Schizotypal personality disorder	theft personality disorder	Yes	Yes	not easy	Good	yes	Detailed	cluster B personality disorder refers to personality disorders characterized by dramatic, emotional, or erratic behaviors; Antisocial Personality Disorder- cluster B personality disorder characterized by disregard for and violation of the rights of others; comorbidities associated with antisocial personality disorder include substance use disorders, acute anxiety, delusional states, and factitiou…	found answer, but hard to know what to search to find the answer so gave it a medium. confusing becuase charming is under Histrionic Personality Disorder. World Health Organization (WHO) ICD-10 diagnostic criteria for dissocial personality disorder; characterized by disregard for social obligations and indifferent to feelings of others gross disparity between behavior and social norms behavior no…
170	Internal Medicine	Diagnosis & Clinical Presentation	Pregnancy of unknown location	Pregnancy of unknown location	Yes	Yes	Easy	Good	Yes	Detailed	diagnosis can be confirmed by serial evaluation with either or both of (ACOG Level C)7 serum human chorionic gonadotropin (hCG) levels transvaginal ultrasound	found answer, but need to know what to search for diagnosis. "in the absence of a definitive diagnosis on an ultrasound, a combination of ultrasound and quantitative hCG measurements can be used to make a presumptive diagnosis of an unruptured ectopic pregnancy while uterine curettage can be considered in certain cases to distinguish between early intrauterine pregnancy loss from ectopic pregnanc…
171	Internal Medicine	Diagnosis & Clinical Presentation	bloody mucus with her stool	inflammatory bowel disease diagnosis	Yes	Yes	Easy	Good	Yes	Detailed	found answer, diagnosis requires1 characteristic findings on lower endoscopy (colonoscopy or sigmoidoscopy in severe cases) with histologic confirmation - cited Rubin DT, Ananthakrishnan AN, Siegel CA, et al. ACG Clinical Guideline: Ulcerative Colitis in Adults. Am J Gastroenterol. 2019 Mar;114(3):384-413	obtain sigmoidoscopy or colonoscopy and biopsy to confirm diagnosis (Rubin DT, Ananthakrishnan AN, Siegel CA, et al. ACG Clinical Guideline: Ulcerative Colitis in Adults. Am J Gastroenterol. 2019 Mar;114(3):384-413)
172	Internal Medicine	Diagnosis & Clinical Presentation	acute pancreatitits diagnosis	acute pancreatitis	Yes	Yes	Easy	Good	Yes	Detailed	most common causes in general population- gallstones (about 40% of cases), alcohol abuse (about 35% of cases), medications (about 2% of cases), hypertriglyceridemia (about 1%-4% of cases), blunt or penetrating abdominal trauma (about 1.5% of cases), postendoscopic retrograde cholangiopancreatography (ERCP) (5%-10% of patients having ERCP), microlithiasis and biliary sludge have both been shown to…	found answer, to determine etiology abdominal ultrasound recommended in all patients with acute pancreatitis to assess for gallstones (ACG Strong recommendation, Low-quality evidence). cited Tenner S, Baillie J, DeWitt J, Vege SS; American College of Gastroenterology. American College of Gastroenterology guideline: management of acute pancreatitis. Am J Gastroenterol. 2013 Sep;108(9):1400-15PDF
173	Internal Medicine	Diagnosis & Clinical Presentation	High Blood Pressure	blood pressure	Yes	Yes	Easy	Good	Yes	Detailed	up to 95% of patients with hypertension have essential (also called primary) hypertension, commonly defined as sustained elevation of systemic arterial blood pressure, with systolic blood pressure ≥ 140 mm Hg or diastolic blood pressure ≥ 90 mm Hg	found answer, initiating pharmacologic treatment based on BP start treatment if grade ≥ 2 hypertension (SBP ≥ 160 or DBP ≥ 100 mm Hg) and any level of risk (ESC/ESH Class I, Level A) start treatment if SBP ≥ 160 or DBP ≥ 100 mm Hg in patients without macrovascular target organ damage or other cardiovascular risk factors (Hypertension Canada Grade A)
174	Internal Medicine	Diagnosis & Clinical Presentation	Straight-leg raise test	Displacement of the nucleus pulposus	Yes	Yes	Mixed	Good	No	Detailed	found answer, A protrusion, extrusion, or sequestration of an intervertebral disk from its usual anatomic location, which may be asymptomatic, or which may result in radiculopathy or nonradicular pain also called herniation of nucleus pulposus (HNP). citex Deyo RA, Mirza SK. CLINICAL PRACTICE. Herniated Lumbar Intervertebral Disk. N Engl J Med. 2016 May 5;374(18):1763-72	Clinical presentation may include: symptoms of pain in the back with or without radiation into the leg, sensory loss, paraesthesias, or muscle weakness physical findings of localized tenderness and reduced range of motion radiculopathy (pain, sensory impairment, weakness, and/or reduced reflex of muscle group) with provocative testing of the lower extremities (such as the straight leg test)
175	Internal Medicine	Diagnosis & Clinical Presentation	pneumonia, etiology; fungal pneumonia, coccidiomycosis, legionella infections	southwestern United States	Yes	Yes	Mixed	Good	Yes	Detailed	From Legionella Monograph: Major risk factors for Legionnaire's disease include older age, smoking, immunosuppression, and exposure to contaminated water sources, including hot tubs and swimming pools. minimal cough and sputum production. high fever, may be > 102.2 F (39 C)Suggestive findings include altered mental status, gastrointestinal symptoms; Gram stain with increased leukocytes but no bac…	found answer, definitive diagnosis made by identification of organism via microscopic examination fungal culture antibody testing immunoglobulin (Ig)M antibodies may be present within 1-3 weeks of illness onset indicative of recent infection IgG antibodies present within 2-3 weeks of illness onset and may persist for several months increasing titers or titer > 1:32 suggests increased infectious a…
176	Internal Medicine	Diagnosis & Clinical Presentation	MEN2A	metanephrine	yes and no	Yes	not easy	Good	No	Detailed	evaluations following initial diagnosis of MEN2A if not already assessed2 (Marquard J, Eng C. Multiple Endocrine Neoplasia Type 2. GeneReviews. 2015 Jun 25full-text) refer to endocrinologist and consult with clinical geneticist and/or genetic counselor biochemical testing plasma calcitonin plasma catecholamines and metanephrines serum calcium and parathyroid hormone	I couldn't find the answer.
177	Internal Medicine	Diagnosis & Clinical Presentation	upper abdominal pain	acute cholecystitis	Yes	Yes	Easy	Good	No	Detailed	found answer, Ultrasound is indicated for initial evaluation of right upper quadrant pain (Strong recommendation). cited Cartwright SL, Knudson MP. Diagnostic imaging of acute abdominal pain in adults. Am Fam Physician. 2015 Apr 1;91(7):452-9full-text	symptoms suggesting acute cholecystitis include combination of fever with history of several hours of severe right upper abdominal pain, and sign of pain and tenderness in the same area upon palpation - definite diagnosis requires meeting criteria for suspected diagnosis plus imaging findings characteristic of acute cholecystitis . ultrasound findings - enlarged gallbladder, gallbladder wall thic…
178	Internal Medicine	Diagnosis & Clinical Presentation	Looked up monograph for each: (A) Acute cholecystitis (B) Acute pancreatitis (C) Cholangitis (D) Hepatitis (E) Liver abscess	stones in the gallbladder	Yes	Yes	Mixed	Good	Yes	Detailed	Had to look up each monograph; Labs show dilated common bile duct; pain, elevated pancreatic enzymesm normal LFTs; The dilated common bile duct, consistent with obstruction is most consistent with acute cholangitis Acute cholecystitis- Acute cholecystitis is acute inflammation of the gallbladder, most commonly associated with obstruction of the cystic duct by gallstones or biliary sludge. Suspect…	found answer, suspect choledocholithiasis if patient presents with1,5 symptoms of abdominal pain, jaundice, and fever elevated liver enzymes, alkaline phosphatase, or gamma-glutamyl transferase elevated serum bilirubin (but usually < 15 mg/dL [256.5 mcmol/L]) acute cholangitis or acute pancreatitis (EASL Strong recommendation, High-quality evidence) common bile duct stones strongly predicted by p…
179	Internal Medicine	Diagnosis & Clinical Presentation	Pleural Effusion	pleural effusion	Yes	Yes	Easy	Good	Yes	Detailed	Consider thoracentesis with ultrasound guidance and pleural fluid testing to assist in determining the etiology. Perform an emergent thoracentesis and/or a chest tube placement for patients with significant respiratory distress or cardiac decompensation, and for suspected empyema.	found answer, Perform an emergent thoracentesis and/or a chest tube placement for patients with significant respiratory distress or cardiac decompensation, and for suspected empyema. cited Saguil A, Wyrick K, Hallgren J. Diagnostic approach to pleural effusion. Am Fam Physician. 2014 Jul 15;90(2):99-104full-text
180	Internal Medicine	Diagnosis & Clinical Presentation	osteoporosis	Vitamin D, 25-hydroxy measurement	Yes	Yes	Mixed	Good	Yes	Detailed	found answer, Endocrine Society recommendations for treating osteoporosis with calcium and vitamin D2 consider calcium and vitamin D as an adjunct to osteoporosis medications in postmenopausal women with low bone mineral density and at high risk of fractures with osteoporosis (Endocrine Society Conditional recommendation, Low-quality evidence). cited Eastell R, Rosen CJ, Black DM, Cheung AM, Mura…	Indications for Vitamin D Measurement-Osteoporosis
181	Internal Medicine	Diagnosis & Clinical Presentation	Looked up each of the conditions: A)Generalized anxiety disorder (GAD) B) Social anxiety disorder (social phobia) C) Posttraumatic stress disorder (PTSD) D) Agoraphobia E) Obsessive-compulsive disorder (OCD)	hates being center of attention	Yes	Yes	Mixed	Good	Yes	Detailed	Patient symptoms most consistent with Social anxiety disorder; Generalized anxiety disorder (GAD) is characterized by chronic, unfocused, excessive worry and stress associated with clinically significant distress and functional impairment, often accompanied by insomnia, restlessness, muscle tension, and fatigue, Social anxiety disorder (social phobia) Social anxiety disorder is characterized by m…	found answer, Chief concern (CC) extreme anxiety, emotional discomfort, and/or avoidance of social interactions and/or social settings due to fear of1,2 scrutiny by others being focus of attention, such as being observed while speaking, eating, or performing in front of others negative judgment from others, particularly being embarrassed, humiliated, or rejected; or offending others saying or doi…
182	Internal Medicine	Diagnosis & Clinical Presentation	positive D-dimer result	positive D-dimer	yes and no	Yes	not easy	Good	No	Detailed		found answer, but not the most straightforward so gave a medium, "factors associated with increased D-dimer levels pathological conditions malignancy trauma preeclampsia disseminated intravascular coagulation (DIC) sickle cell disease arterial thromboembolism venous thromboembolism atrial fibrillation acute coronary syndrome stroke acute upper gastrointestinal bleeding other factors older age lim…
183	Internal Medicine	Diagnosis & Clinical Presentation	Menorrhagia	shortness of breath	Yes	Yes	not easy	Good	Yes	Detailed	found answer, was tough because i had to know to search Menorrhagia and gave just a one liner "ask about symptoms of anemia, including light-headedness or shortness of breath with activity" cited Singh S, Best C, Dunn S, Leyland N, Wolfman WL. Society of Obstetricians and Gynaecologists of Canada (SOGC) No. 292-Abnormal Uterine Bleeding in Pre-Menopausal Women. J Obstet Gynaecol Can. 2018 May;40(…	Initial diagnostic testing for an underlying cause may include: pulse oximetry to evaluate arterial oxygen saturation chest x-ray for patients with suspected cardiopulmonary disease resting electrocardiogram (ECG) to detect ischemia, arrhythmia, or ventricular hypertrophy complete blood count (CBC) may be appropriate for patients with fever, sputum, or suspected anemia brain natriuretic peptide (…
184	Internal Medicine	Diagnosis & Clinical Presentation	Giant Cell Arteritis	temporal arteritis	Yes	Yes	Easy	Good	Yes	Detailed	Clinical Presentation includes features of systemic inflammation are common, including fever, fatigue, anorexia or wt loss, polymyalgia, malaise, night sweats, depression, blood findings associated with intense acute-phase response such as elevated erythrocyte sedimentation rate, C-reactive protein, interleukin-6, and other acute-phase proteins, elevated LFTs, thrombocytosis, mild normocytic norm…	found answer, suspect giant cell arteritis and refer patient immediately to specialist team for further diagnostic work-up in patients with the following (EULAR Grade C, Level 2b): clinical signs superficial temporal artery tenderness and/or thickening, with or without reduced pulsation scalp tenderness bruits, especially in axilla reduced pulses/blood pressure of upper limbs ophthalmologic patho…
185	Internal Medicine	Epidemiology (incidence/prevalence/riskfactors)	sinusitis	sinusitis	Yes	Yes	Easy	Good	Yes	Detailed	Acute sinusitis is an inflammation of the mucosa of the paranasal sinuses, typically from an infectious process.50%-67% of sinusitis cases are reportedly attributable to viruses.	found answer, I didn't see mucusal edema exactly but I found, "Pathogenesis sinusitis typically caused by a viral upper respiratory infection (parainfluenza, adenovirus, influenza, rhinovirus), which initiates nasal mucosa and sinus inflammation, often in the setting of predisposing condition3 inflammatory process predisposes nasal mucosa and sinus to bacterial proliferation by constricting nasal…
186	Internal Medicine	Epidemiology (incidence/prevalence/riskfactors)	Secondary Syphilis	Sexually Transmitted Infections (STIs) in Adolescents and Young Adults - Approach to the Patient	yes and no	Yes	not easy	Good	No	Limited details	found answer, but had a lot of trouble knowing it was secondary syphillis, the only way to find the answer is to be able to diagnose it first without dynamedex and then search secondary syphillis to see the answer: "ask about sexual history1,2 sexual history including sex of sexual partner and sites of exposure (such as mouth, genitals, or anus/rectum) HIV risk factors condom use partners who may…	clinical assessment of symptomatic patients typically includes evaluation of risk factors for STI, physical exam, and diagnostic testing (Public Health Agency of Canada [PHAC] 2021 Dec 9
187	Internal Medicine	Epidemiology (incidence/prevalence/riskfactors)	Hypertension etiology	hypertension	Yes	Yes	Easy	Good	Yes	Detailed	Knew the answer to this without looking up, but in the Hypertension monograph, etiologies of resistant hypertention include factotrs related to lifestyle and diet (salt, alcohol, weight gain), certain medications (NSAIDS, decongestants), chronic kidney disease, secondary causes of hypertension; among secondary causes in general more common causes include, obstructive sleep apnea (OSA), hyperaldos…	found answer, in etiology and pathogenesis section it said "among secondary causes in general more common causes include obstructive sleep apnea (OSA) hyperaldosteronism (primary aldosteronism or secondary hyperaldosteronism) renal parenchymal disease renal artery stenosis drugs and other substances, including but not limited to alcohol caffeine nonsteroidal anti-inflammatory drugs decongestants …
188	Internal Medicine	Epidemiology (incidence/prevalence/riskfactors)	increasing stiffness in his shoulders and upper arms	stiffness	Yes	Yes	Mixed	Good	Yes	Detailed	medical conditions to consider in nontraumatic shoulder pain polymyalgia rheumatica (PMR)polymyalgia rheumatica .(PMR) -history/risk factors	found answer in Polymyalgia Rheumatica (PMR) monograph. it wasn't the top monograph that popped up with stiffness key word but was 3rd and matched the type of shoulder neck pain description. in epidemiology section it said , "Who is most affected more common in1,2,3 persons > 50 years old (mean age of onset 73 years)" cited Matteson EL, Dejaco C. Polymyalgia Rheumatica. Ann Intern Med. 2017 May 2…
189	Internal Medicine	Epidemiology (incidence/prevalence/riskfactors)	Interstitial Lung Disease	Interstitial Lung Disease	Yes	Yes	Easy	Good	No	Detailed	found answer, sayas "drug-induced interstitial lung disease may be due to2 antimicrobials cephalosporins minocycline nitrofurantoin quinine". cited Dempsey OJ, Kerr KM, Remmen H, Denison AR. How to investigate a patient with suspected interstitial lung disease. BMJ. 2010 Jun 9;340:c2843	drug list found in monograph or can look up each med and check adverse effects
190	Internal Medicine	Epidemiology (incidence/prevalence/riskfactors)	rhabdomyolysis	Rhabdomyolysis	Yes	Yes	Easy	Good	No	Detailed	any form of muscle damage can theoretically cause rhabdomyolysis; most common causes in adults include- trauma/crush injury, alcohol abuse or illicit drug use, neuroleptic malignant syndrome (NMS), immobility; Injury (mechanical, ischemic)- trauma and compression, crush injury, motor vehicle accidents, third degree burns, immobilization due to prolonged confinement or surgery without position cha…	found answer, lists tons of causes, Causes Most common causes any form of muscle damage can theoretically cause rhabdomyolysis2 most common causes in adults include2 trauma/crush injury alcohol abuse or illicit drug use some medications (such as combination of statins and fibrates) neuroleptic malignant syndrome (NMS) immobility most common causes in children include2 viral myositis trauma exerci…
191	Internal Medicine	Epidemiology (incidence/prevalence/riskfactors)	Hypertension	hypertension	Yes	Yes	Easy	Good	No	Detailed	many study with %	found answer from cohort study "global prevalence of raised blood pressure (BP) 24% in men and 20% in women in 2015 COHORT STUDY: Lancet 2017 Jan 7;389(10064):37" https://pubmed.ncbi.nlm.nih.gov/27863813/
192	Internal Medicine	Epidemiology (incidence/prevalence/riskfactors)	Alcohol Use Disorder	Alcohol Use Disorder	Yes	No	N/A	N/A	N/A	N/A	found answer but doesn't exactly match the 14%, many different percents are listed for various alcohol related statistics but the closest one I found to answering the quesiton was this "about 5% of United States population reported to misuse alcohol2" cited Friedmann PD. Clinical practice. Alcohol use in adults. N Engl J Med. 2013 Jan 24;368(4):365-73, correction can be found in N Engl J Med 2013…	Did not find 14 % but did find other % - about 23% of United States population reported to engage in risky drinking behavior2 about 5% of United States population reported to misuse alcohol2 Table 1. Estimated Prevalence of Drinking Behaviors in United States in 2013 ( binge drinking 24.6% , heavy use 6.3% , use within pas 30 days 52.2% )-Reference - Substance Abuse and Mental Health Services Adm…
193	Internal Medicine	Prevention & Screening/Monitoring	Meningococcal Meningitis	meningitis	Yes	Yes	Easy	Good	Yes	Detailed	Chemoprophylaxis- CDC recommendations for antimicrobial chemoprophylaxis for prevention and control of meningococcal disease: indications-close contacts (in 7 days before symptom onset) -household members, child-care center contacts, direct exposure to patient's oral secretions, healthcare personnel managing patient airway or exposed to respiratory secretions, consider prophylaxis for travelers w…	found answer, Chemoprophylaxis CDC recommendations for antimicrobial chemoprophylaxis for prevention and control of meningococcal disease indications close contacts (in 7 days before symptom onset) household members child-care center contacts direct exposure to patient's oral secretions healthcare personnel managing patient airway or exposed to respiratory secretions consider prophylaxis for trav…
194	Internal Medicine	Prevention & Screening/Monitoring	Acyclovir	Acyclovir	yes and no	No	N/A	N/A	N/A	N/A	answer not found	found answer in the indications for acyclovir is used for HIV so I thought it might be good idea to get tested for HIV but couldn't find anything more concrete for an answer. cited drug monograph
195	Internal Medicine	Prevention & Screening/Monitoring	Cholesterol	Cholesterol Total 264 mg/dL HDL 54 mg/dL LDL 170 mg/dL Triglycerides 200 mg/dL	Yes	Yes	Easy	Good	Yes	Detailed	found answer, "Lifestyle modifications: Use dietary changes that include reducing intake of saturated fats (< 7% of kcals) and reducing percent of calories from trans fat and saturated fat to lower LDL and non-high-density lipoprotein cholesterol levels (Strong recommendation). Consider increased physical activity such as 40 minutes of moderate to vigorous intensity exercise 3 or 4 times per week…	lifestyle changes recommended by ACC/AHA, ESC/EAS, and NICE include dietary changes including reduced intake of saturated fats (< 7%), cholesterol (< 300 mg/day), and total fat (< 30%-35% of kcals) increased physical activity (for example, 40 minutes of moderate intensity 3 or 4 days/week). cholesterol-lowering treatment depends on overall cardiovascular risk, but specific recommendations and app…
196	Internal Medicine	Prevention & Screening/Monitoring	Had to look up each condition: A) Osteitis deformans (Paget disease) (B) Parkinson disease (C) Progressive supranuclear palsy (D) Sarcopenia (E) Systemic sclerosis (scleroderma)	skin thickness	Yes	Yes	Mixed	Good	No	Detailed	Osteitis deformans (Paget disease); Paget disease of bone (PDB) is a progressive metabolic bone disorder characterized by focal areas of accelerated bone remodeling with excessive, osteoclast-mediated bone resorption and formation, favoring net bone formation. in symptomatic patients, common symptoms at diagnosis include, pain, including localized bone, joint, and muscle pain (pain is the most co…	found answer, "Physical Skin - skin thickening2,4, commonly seen on fingers (sclerodactyly), hands, forearms, feet, and lower legs. facial skin thickening may result in difficulty opening mouth4. cited Klein-Weigel P, Opitz C, Riemekasten G. Systemic sclerosis - a systematic overview: part 1 - disease characteristics and classification, pathophysiologic concepts, and recommendations for diagnosis…
197	Internal Medicine	Prevention & Screening/Monitoring	Diverticulitis	Diverticulitis	Yes	No	N/A	N/A	N/A	N/A	routinely counseling against nut and popcorn consumption not suggested .guidance on use of dietary fiber is mixed -there is little evidence that high-fiber diet can prevent recurrent episodes or persistent symptoms in patients with acute diverticulitis (ESCP Level 3)Level 3 - nonrandomized controlled cohort/follow-up study .consider promoting fiber-rich diet or fiber supplementation to patient (A…	found answer, but tricky because often says in dynamedex that diet is not recommended in acute diverticulitis. answer "high-fiber diet or dietary fiber supplement may reduce some symptoms of diverticulitis, but evidence is limited , DynaMed Level 2, cited systemic review https://pubmed.ncbi.nlm.nih.gov/21922199/
198	Internal Medicine	Prevention & Screening/Monitoring	Methotrexate	Flumist	yes and no	Yes	Easy	Poor	No	Limited details	had trouble with this question. I only found a one liner "Counsel patient to avoid live vaccines during treatment 7" from product infromation	Interaction Effect: an increased risk of infection by the live vaccine - Live virus and bacterial vaccines should not be administered to a patient receiving an immunosuppressive dose of a chemotherapeutic agent. At least 3 months should elapse between the discontinuation of chemotherapy and vaccination with a live vaccine . The degree to which immunosuppressive drugs cause clinically significant …
199	Internal Medicine	Prevention & Screening/Monitoring	tetanus vaccine	Tetanus	Yes	Yes	Easy	Good	Yes	Detailed	For adults: Tetanus; Prophylaxis 0.5 mL IM x 3 doses given at 0 and 4-8 weeks, and at 6-12 months after second dose; booster dose every 10 years; Also give for wound prophylaxis Td in children over 7 yrs; (primary series in children is listed in the monograph also TDap); Evidence cited is AAP Redbook and product information;	found answer, cited [3] Product Information: Tetanus Toxoid Adsorbed USP. Aventis Pasteur Inc., Swiftwater, PA, (PI revised 04/1999) reviewed 09/2003, 04/1999. Pickering LK: American Academy of Pediatrics. Tetanus. In. Pickering LK ed. Redbook: 2003 Report of the Committee on Infectious Diseases., 26th. American Academy of Pediatric, Elk Grove Village, IL, 2003, pp 611-616.
200	Internal Medicine	Prevention & Screening/Monitoring	breast mass	breast mass	Yes	Yes	Easy	Good	Yes	Detailed	For probable benign findings on the imaging, perform repeat imaging within 6-12 months (Strong recommendation). For suspicious findings on imaging, obtain tissue sampling with a core biopsy, fine needle aspiration, or an excisional biopsy (Strong recommendation).Strong recommendations are used when, based on the available evidence, clinicians (without conflicts of interest) consistently have a hi…	found anwer, "diagnosis based on clinical breast exam and lymph node assessment plus imaging and confirmed by pathological assessment of biopsy" cited Harbeck N, Gnant M. Breast cancer. Lancet. 2017 Mar 18;389(10074):1134-1150. Senkus E, Kyriakides S, Ohno S, et al. Primary breast cancer: ESMO Clinical Practice Guidelines for diagnosis, treatment and follow-up. Ann Oncol. 2015 Sep;26 Suppl 5:v8-3…
201	Internal Medicine	Prevention & Screening/Monitoring	colorectal cancer screening	Colorectal Cancer Screening	Yes	Yes	Easy	Good	Yes	Detailed	found asnwer, "Fecal occult blood test screening, Flexible sigmoidoscopy screening, Computed tomography (CT) colonography screening" Reference - USMSTF recommendations for physicians and patients on colorectal cancer screening (Gastroenterology 2017 Jul;153(1):307)	Common screening options include: Colonoscopy every 10 years (Strong recommendation) Fecal immunochemical test (FIT) annually (Strong recommendation) High-sensitivity guaiac-based fecal occult blood testing (FOBT) annually (Strong recommendation)
202	Internal Medicine	Prevention & Screening/Monitoring	Preventive screening for sexually transmitted disease``	STD screening	Yes	Yes	Easy	Good	Yes	Detailed	United States Preventive Services Task Force (USPSTF) recommends screening for HIV infection in (USPSTF Grade A) all adolescents and adults aged 15-65 years; Centers for Disease Control and Prevention (CDC) and American Association for the Study of Liver Diseases (AASLD) recommendations screening for hepatitis C virus (HCV) in persons with high risk for infection (not this patient but recommendat…	found answer, "recommendations for STI screening in asymptomatic adolescents and young adults chlamydia and gonorrhea screening should be performed annually in women < 25 years old who are sexually active and in young men who have sex with men; no recommendations for screening in men who are sexually active with women HIV screening should be offered to all adolescents and young adults; repeat scr…
203	Internal Medicine	Prevention & Screening/Monitoring	severity of cognitive impairment in patients with dementia	severity of cognitive impairment in patients with dementia	Yes	Yes	Easy	Good	Yes	Detailed	comparisons of validated cognitive screening tests for dementia -MMSE- Mini-Mental State Exam (MMSE)most widely used cognitive screening test in primary care . Tons of studies listed	found answer, seemed that there were many validated tests. it didn't say which was the most validated so I just went with the answer being any of the following validated tests "validated cognitive screening tests include Mini-Mental State Exam (MMSE), which is the most widely used and widely studied cognitive screening test in primary care settings Montreal Cognitive Assessment (MoCA), which is f…
204	Internal Medicine	Prevention & Screening/Monitoring	pap smear	when to stop pap smear	Yes	Yes	Easy	Good	Yes	Detailed	found answer, "American Cancer Society (ACS) 2020 recommendations: For women > 65 years old: Discontinuation of screening is suggested in women ≥ 65 years old with evidence of adequate negative prior screening in the past 10 years and no history of CIN 2 or worse within the past 25 years (Weak recommendation). For women > 65 years old and without conditions limiting life expectancy for whom suffi…	For women > 65 years old: Discontinuation of screening is suggested in women ≥ 65 years old with evidence of adequate negative prior screening in the past 10 years and no history of CIN 2 or worse within the past 25 years (Weak recommendation).Weak recommendations are used when, based on the available evidence, clinicians believe that desirable and undesirable consequences are finely balanced, or…
205	Internal Medicine	Prevention & Screening/Monitoring	Colon cancer screening	colorectal cancer screening	Yes	Yes	Easy	Good	Yes	Detailed	Screening recommendations- Screening programs are based on the fact that early colon cancers are usually asymptomatic and not otherwise easily detected. Polyps, which are precursor lesions to cancer, may also be detected and removed during screening. Early detection and treatment are observed to improve clinical outcomes. Screen average-risk adults starting at age 50 years (Strong recommendation)…	found answer, "Screen high-risk adults earlier, usually with a colonoscopy. Increased risk based on family history: If family history of colorectal cancer, advanced adenomatous, or serrated polyps in a first-degree relative before age 60 years, start screening with a colonoscopy every 5 years at the earlier of age 40 years or 10 years before youngest case in the immediate family (Weak recommendat…
206	Internal Medicine	Prevention & Screening/Monitoring	When should colorectal cancer screening begin	colorectal cancer screening	Yes	Yes	Easy	Good	Yes	Detailed	Screen average-risk adults starting at age 50 years (Strong recommendation), or consider starting at age ≥ 45 years (Weak recommendation). Consider starting at age 40 years for Alaska Natives or African Americans (Weak recommendation).	found answer, "Screen average-risk adults starting at age 50 years (Strong recommendation), or consider starting at age ≥ 45 years (Weak recommendation). Consider starting at age 40 years for Alaska Natives or African Americans (Weak recommendation)." American College of Gastroenterology (ACG) 2021 recommendations for colorectal cancer screening. Since it said the answer was >45 i put fair for qu…
207	Internal Medicine	Treatment	HIV white plaque	HIV	Yes	Yes	Mixed	Good	Yes	Detailed	found answer but had a little trouble figuring out which search term to use to find the answer. "Medications Recommendations Infectious Diseases Society of America (IDSA) recommendations IDSA 2016 recommendations for treatment of oropharyngeal candidiasis treat patients with HIV infection with antiretroviral therapy (IDSA Strong recommendation, High-quality evidence )	Antiretroviral therapy (ART) is recommended for all patients with HIV infection, regardless of CD4+ T-cell count (Strong recommendation).
208	Internal Medicine	Treatment	Bupropion drug interactions; also checked Drug Interactions tab for Bupropion and Nicotine	quit smoking	Yes	Yes	Easy	Good	No	Detailed	No drug interactions found between these two drugs; Checked monograph and DDI tab	found answer but confused why it said seizure history and pt is getting buproprion as I would think there were be an increased risk in this patient. "combination NRT is more effective than NRT monotherapy for promoting smoking cessation (level 1 [likely reliable] evidence) medication combinations that are effective include (PHS Strength of Evidence A) nicotine patch and bupropion SR nicotine patc…
209	Internal Medicine	Treatment	Anal fissure	Anal Fissure	Yes	Yes	Mixed	Good	No	Detailed	nonoperative treatment recommended for initial management in most patients with anal fissures (ACG Strong recommendation, Moderate-quality evidence; ASCRS Grade 1B; ACPGBI Grade A, Level I) = lots of studies	found answer but took a while to know to search anal fissures and not anal tears. answer "other conservative treatments to help control symptoms include bulk-forming emollient laxatives" when you click on laxative it says "consider laxative use in patients with constipation to help prevent straining; options include1,6 osmotic laxatives stool softeners mineral oil". cited Altomare DF, Binda GA, C…
210	Internal Medicine	Treatment	swelling of the first metatarsophalangeal joint	gout treatment	Yes	Yes	Mixed	Good	Yes	Detailed	found answer of NSAIDS first line, but then you would have to search and confirm that indomethacin is an NSAID, this is not mentioned on the gout page so I gave it a medium and limited details. answer "Oral nonsteroidal anti-inflammatory drugs (NSAIDs) (Strong recommendation) Recommended as a first-line therapeutic option (Strong recommendation ,(EULAR Grade A, Category 1b, ACR Strong recommendat…	Oral nonsteroidal anti-inflammatory drugs (NSAIDs) (Strong recommendation)
211	Internal Medicine	Treatment	Asthma	albuterol more frequently	Yes	Yes	Easy	Good	Yes	Detailed	in patients with worsening asthma with written asthma action plans, short course of systemic corticosteroids (such as prednisolone 40-50 mg (or equivalent) orally once daily for 5-7 days) should be considered in patients who (GINA Evidence B) fail to respond to increase in reliever and/or controller medication for 2-3 days deteriorate rapidly or have peak expiratory flow or forced expiratory volu…	found answer, here it said prednisolone or equivalent (so would have to know or look up that prednisone is similar) "for primary care settings, management depends on severity of exacerbation for mild or moderate exacerbation management includes short-acting beta-2 agonist (SABA [such as albuterol]) 4-10 puffs by pressurized metered-dose inhaler and spacer every 20 minutes for 1 hour (GINA Evidenc…
212	Internal Medicine	Treatment	trichomoniasis vaginalis treatment	trichomoniasis vaginalis	Yes	Yes	Easy	Good	Yes	Detailed	recommended treatment in men is metronidazole 2 g orally in single dose-Centers for Disease Control and Prevention (CDC) treatment guidelines for trichomoniasis	found answer, "Treat sexual partners and have patients avoid sex until the completion of treatment and symptoms have resolved." "Management overview Centers for Disease Control and Prevention (CDC) treatment guidelines for trichomoniasis1 recommended treatment in women is metronidazole 500 mg orally twice daily for 7 days recommended treatment in men is metronidazole 2 g orally in single dose" ci…
213	Internal Medicine	Treatment	gestational diabetes	recurrent lower back pain treatment	Yes	Yes	Easy	Good	Yes	Detailed	found answer, "Initial management of GDM should include counseling on diet and exercise with addition of medications if needed (Strong recommendation)." "initial management should include counseling on diet and exercise, then medications added if needed (ADA Grade A; ACOG Level A) no evidence for optimal medical nutrition therapy and weight gain for patients with GDM exercise moderate-intensity a…	overweight/obesity associated with increased risk of low back pain-SYSTEMATIC REVIEW
214	Internal Medicine	Treatment	helicobacter pylori treatment	Helicobacter pylori infection	Yes	Yes	Easy	Good	Yes	Detailed	Eradication regimens include: clarithromycin triple therapy for 14 days with a PPI orally twice daily, clarithromycin 500 mg orally twice daily, and either amoxicillin 1,000 mg orally twice daily OR metronidazole 500 mg orally 3 times daily; recommended option in regions where clarithromycin resistance known to be < 15%, which rules out use in much of North America; and in patients without any pr…	found answer, "Eradication regimens include: bismuth quadruple therapy for 10-14 days with PPI orally twice daily, plus bismuth subsalicylate 300 mg, metronidazole 250 mg, AND tetracycline 500 mg, all orally 4 times daily (Strong recommendation). Reference - FDA DailyMed 2021 Dec 15
215	Internal Medicine	Treatment	varicose veins in pregnancy treatment	veins in lower extremities	Yes	Yes	Easy	Good	Yes	Detailed		found answer, it did change a little how high up condition varicose veins was when searching different terms. "Consider compression therapy using moderate pressure (20-30 mm Hg) for patients with symptomatic varicose veins (Weak recommendation), but offer a definitive treatment when patients have a correctable cause (for example, endovenous thermal ablation or open surgery for valve and vein inco…
216	Internal Medicine	Treatment	cat bite	cat bite treatment	Yes	Yes	Easy	Good	Yes	Detailed	found answer. First I searched cat bite and clicked on mammalian bite. It said "Prominent pathogens which may cause severe complications include: Pasteurella multocida more frequently with cat than dog bites may cause severe necrotizing soft tissue infections". when searching by pasteurella infection i found "An empiric antibiotic regimen should be active against both aerobes and anaerobes (Stron…	Preferred antibiotic treatment options for animal or human bites include regimens that are active against the most common aerobes and anaerobes, including Pasteurella, Streptococcus, and Staphylococcus species (Strong recommendation), such as amoxicillin/clavulanate 875 mg/125 mg orally every 12 hours or ampicillin/sulbactam 1.5 to 3 grams IV every 6-8 hours.
217	Internal Medicine	Treatment	Gallstones	Gallstones	Yes	Yes	Easy	Good	Yes	Detailed	Patient no longer symptomatic and had mild symptoms before; Management overview- for asymptomatic gallstones, routine treatment not recommended (EASL Weak recommendation, Very low quality evidence)6 consider expectant management with observation and follow-up; cholecystectomy is not indicated for asymptomatic gallstones, except for specific conditions, such as immunosuppressed or increased risk f…	found answer, "Asymptomatic gallstones can be managed expectantly. Asymptomatic gallstones are generally not an indication for cholecystectomy, unless the patient is immunosuppressed or has an increased risk for gallbladder cancer (such as gallbladder calcification, gallbladder polyps, or a specific at-risk ethnicity). Expectant (nonoperative) management for people with asymptomatic gallbladder s…
218	Internal Medicine	Treatment	hepatorenal syndrome management	Hepatorenal Syndrome	Yes	Yes	Mixed	Good	Yes	Detailed		found answer by process of elimination. I saw all except furosemide listed so that is the answer. I found "In patients with decompensated cirrhosis and AKI, reduce or discontinue any potentially nephrotoxic medications, including nonsteroidal anti-inflammatory drugs (NSAIDs) and diuretics. Therapeutic options for management of HRS include: Vasoconstrictors plus albumin For patients with type 1 HR…
219	Internal Medicine	Treatment	apixaban	non-valvular atrial fibrillation apixaban	Yes	Yes	Easy	Good	Yes	Detailed	found answer from drug monograph of dose adjustments Renal impairment in nonvalvular atrial fibrillation 2.5 mg orally twice daily in patients with at least 2 of the following characteristics, age 80 years or older, body weight 60 kg or less, or serum creatinine 1.5 mg/dL (133 mcmol/L) or higher cited from Product Information: ELIQUIS(R) oral tablets, apixaban oral tablets. Bristol-Myers Squibb C…	apixaban 5 mg twice daily (2.5 mg twice daily if ≥ 2 of the following: ≥ 80 years old, body weight ≤ 60 kg [132 lbs], serum creatinine ≥ 1.5 mg/dL)Use direct oral anticoagulants (DOACs) over warfarin for most patients with nonvalvular AF requiring anticoagulant therapy (Strong recommendation).
220	Internal Medicine	Treatment	paronychia treatment	paronychia	Yes	Yes	Easy	Good	No	Detailed	Acute management overview for acute paronychia- treatment determined by severity of infection, consider acetaminophen or nonsteroidal anti-inflammatory drug for symptomatic relief in patients with minimal inflammation and no abscess formation frequent warm water solution soaks may be sufficient, consider use of topical antibiotics in addition to warm water soaking; if abscess present, commonly pr…	found answer Management For mild-to-moderate acute paronychia, warm soaks and topical antibiotics are usually sufficient to resolve the infection. If an abscess is present, consider incision and drainage with a bacterial and viral culture of purulent material. For more severe acute paronychia, consider antistaphylococcal oral antibiotics. If methicillin-resistant Staphylococcus aureus (MRSA) is p…
221	Internal Medicine	Treatment	interstitial nephritis	interstitial nephritis	Yes	Yes	not easy	Good	No	Detailed	found nder causes - sarcoidosis than went to Sarcoidosis in Adults - management ( Oral corticosteroids are considered the first-line treatment.)	found answer but took me a bit longer to find what I was looking for. Answer "sarcoidosis-related ATIN has favorable prognosis with rapid response to corticosteroids, but relapses are common and some patients require prolonged treatment with corticosteroids3" cited Praga M, Sevillano A, Auñón P, González E. Changes in the aetiology, clinical presentation and management of acute interstitial nephr…
222	Internal Medicine	Treatment	diverticulitis	diverticulitis treatment	Yes	Yes	Easy	Good	Yes	Detailed	found asnwer, put fair because many were weak recommendations or level B evidence "Consider initially managing otherwise healthy patients with uncomplicated diverticulitis without antibiotics unless there are signs of sepsis (Weak recommendation). Antibiotic choices for inpatients with moderate symptoms include: piperacillin-tazobactam 3.375 g IV every 6 hours or 4.5 g IV every 8 hours ticarcilli…	lots of info under management ssection
223	Neurology	Complications & Prognosis	Bell's palsy prognosis	24-hour history of right-sided facial weakness.	Yes	Yes	Easy	Good	Yes	Detailed	Most patients recover completely:most patients recover, especially if partial paralysis or younger age; Evidence: Cohort study-based on prospective study of 1,701 patients with idiopathic Bell palsy; patients examined within 1-5 days after onset of weakness and followed until recovery or up to 1 year, follow up achieved for 98% of patients, most patients recovered completely, 1,202 (71%) patients…	found answer, when searching it was the condition 4th on the list but once clicked bell palsy it was easy to find prognosis, it listed for children but I assumed the same for adults. "95% of children will have full recovery by 12 months4" The Royal Children's Hospital Melbourne clinical practice guideline on facial weakness and Bell's palsy. RCHB
224	Neurology	Complications & Prognosis	waldenstrom macroglobulinemia complications	waldenstrom macroglobulinemia	Yes	Yes	Easy	Good	No	Detailed	peripheral neuropathy in about 20%-25% of patients	found answer, "peripheral neuropathy in about 20%-25% of patients2" cited review article Treon SP. How I treat Waldenstrom macroglobulinemia. Blood. 2009 Sep 17;114(12):2375-85full-text
225	Neurology	Complications & Prognosis	Arterial Ischemic Stroke in Children	Stroke subtypes	No	N/A	N/A	N/A	N/A	N/A	Can't find this to pop up in dynamedex	could not find the answer
226	Neurology	Complications & Prognosis	gliobladatoma prognosis	molecular phenotype of glioblastoma	Yes	Yes	Easy	Good	No	Detailed	Tumor genetic and molecular characteristics: epigenetic silencing of O6-methylguanine-DNA methyltransferase (MGMT) gene: role of MGMT gene and epigenetic silencing of MGMT gene- MGMT gene product reverses DNA damage caused by alkylating agents; DNA hypermethylation at MGMT promoter leads to epigenetic silencing of MGMT gene, which makes tumor cells more sensitive to treatment with alkylating agen…	found "DNA hypermethylation at MGMT promoter leads to epigenetic silencing of MGMT gene, which makes tumor cells more sensitive to treatment with alkylating agents" and found "mutation in isocitrate dehydrogenase gene (IDH) associated with longer survival only in patients with wildtype TERT promoter". it cites different systemic reviews and cohort studies
227	Neurology	Complications & Prognosis	use of dopamine agonists in Parkinson's disease	Parkinson Disease	Yes	Yes	Easy	Good	Yes	Detailed		found answer "dopamine agonists may be used as first-line treatment for Parkinson disease NICE recommends dopamine agonists as an option to treat early stage disease if motor symptoms do not impact quality of life2 choose non-ergot-derived dopamine agonist (ropinirole, pramipexole, rotigotine) in most cases due to monitoring required with ergot-derived dopamine agonists document provision of oral…
228	Neurology	Complications & Prognosis	ryr1	tried RYR1 , congenital myopaty	No	N/A	N/A	N/A	N/A	N/A	Can't find this to pop up in dynamedex	could not find the answer
229	neurology	Complications & Prognosis	swallowing dysfunction after stroke	Swallowing Dysfunction After Stroke	Yes	Yes	Easy	Good	No	Detailed	From first monograph (interesting that one was first on the list since I input exactly the name of the second monograph on my search): poststroke dysphagia refers to difficulty in swallowing after a stroke- common during the first few days after a stroke, but resolves spontaneously in up to 50% of patients; may lead to aspiration, pneumonia, and poor nutrition; Reference - Int J Stroke 2016 Jun;1…	found answer "swallow may recover in > 80% of patients within 2-4 weeks of stroke onset, based on 2 prospective cohort studies with 212 patients with acute stroke1" Ramsey DJ, Smithard DG, Kalra L. Early assessments of dysphagia and aspiration risk in acute stroke patients. Stroke. 2003 May;34(5):1252-7full-text
230	Neurology	Diagnosis & Clinical Presentation	generalized aching and weakness of the proximal muscles of all four extremities	CK elevation with muscle weakness	Yes	Yes	not easy	Good	Yes	Detailed	polymyositis due to idiopathic inflammatory myopathy moderate-to-severe muscle weakness and other complications similar to dermatomyositis, but skin findings absent. fibromyalgia is characterized by widespread musculoskeletal pain, but is not associated with objective muscle weakness	found anwer, but had to scroll down past many conditions to find it when searching. "Making the diagnosis Dermatomyositis/polymyositis definitive dermatomyositis confirmed with modified Bohan and Peter classification criteria of cutaneous findings (heliotrope rash or Gottron papules), plus all of1,2,3 progressive, symmetrical proximal muscle weakness in shoulders and hips elevated muscle enzyme l…
231	Neurology	Diagnosis & Clinical Presentation	seizures usually occur after he abstains from alcohol	seizures after abstaining from alcohol	Yes	Yes	Easy	Good	Yes	Detailed	found anwer, "imaging Studies perform neuroimaging (with or without electroencephalogram) in patients with new-onset seizures or with known history of alcohol-withdrawal seizures showing a new pattern however, in patients with known history of withdrawal seizure who present with seizure attributed to alcohol withdrawal, additional neurological testing may not be needed Reference - American Societ…	benzodiazepines are first-line treatment in most patients with alcohol withdrawal syndrome ( already done for this pt )
232	Neurology	Diagnosis & Clinical Presentation	Had to look up each disease state individually: A) Charcot-Marie-Tooth syndrome B) Fabry disease C) Guillain-Barré syndrome D) Hereditary neuralgic amyotrophy E) Hereditary sensory and autonomic neuropathy	foot drop	Yes	Yes	Mixed	Good	No	Detailed	In this 24 yr old patient with normal upper extremity exam; distal leg weakness, L>R, calf muscle atrophy, no knee or ankle reflexes, the description that matches best is Charcot-Marie Tooth; Charcot-Marie-Tooth Disease (Diagnosis section)- diagnosis typically suspected with distal muscle weakness and atrophy, mild-to-moderate sensory loss, depressed tendon reflexes, high-arched feet, and > 1 of …	found answer, "Clinical Presentation symptoms usually begin in first to third decade of life, and slowly progress; common symptoms include1,2,3 distal muscle weakness and atrophy of muscles in hands and/or feet pes cavus or foot drop deformity (reported in 60%) sensory loss characteristic unsteady gait including flail foot cavovarus foot toe walking hip dysplasia hearing loss pain" cited Bird TD.…
233	Neurology	Diagnosis & Clinical Presentation	loss of muscle control and sleepiness	sleepiness loss of muscle control leg	Yes	Yes	Easy	Good	No	Detailed	excessive sleepiness during the day, even with regular good quality sleep at night1,5 sudden loss of muscle tone while awake (in most patients with narcolepsy), usually evoked by strong positive emotions	found answer, "Narcolepsy is a sleep disorder with excessive daytime sleepiness. Narcolepsy often occurs in conjunction with cataplexy and other symptoms such as disturbed sleep at night, sleep paralysis, and hypnagogic and hypnopompic hallucinations." Kornum BR, Knudsen S, Ollila HM, et al. Narcolepsy. Nat Rev Dis Primers. 2017 Feb 9;3:16100. Scammell TE. Narcolepsy. N Engl J Med. 2015 Dec 31;37…
234	Neurology	Diagnosis & Clinical Presentation	left-sided ptosis and decreased pupil size	left-sided ptosis and decreased pupil size	Yes	Yes	Mixed	Good	No	Detailed	found answer, in If small pupil is abnormal - further evaluations and possible etiologies "abnormal smaller pupil suggests poor dilation from impaired sympathetic pathway1,2 cited Gross JR, McClelland CM, Lee MS. An approach to anisocoria. Curr Opin Ophthalmol. 2016 Nov;27(6):486-492 Kawasaki AK. Diagnostic approach to pupillary abnormalities. Continuum (Minneap Minn). 2014 Aug;20(4 Neuro-ophthal…	If small pupil is abnormal - further evaluations and possible etiologies. first suspect Horner syndrome, which can have a potentially serious etiology Horner syndrome - classic triad of clinical signs resulting from interruption of sympathetic nerve pathway to eye and face(1,2,3) ptosis (drooping eyelid) miosis (pupil constriction) creating anisocoria (unequal pupil size) anhidrosis of face (dry …
235	Neurology	Diagnosis & Clinical Presentation	acoustic neuroma	acoustic neuroma	Yes	Yes	Easy	Good	No	Detailed	An acoustic neuroma is a type of non-cancerous (benign) brain tumour. It's also known as a vestibular schwannoma (I got that from Google to confirm my search identified the right term); From Background section: Vestibular schwannoma is a benign, typically slow-growing tumor of the vestibular portion of the vestibulocochlear nerve of the inner ear, often presenting with unilateral hearing loss, ti…	found answer, "estibular schwannoma is a benign, typically slow-growing tumor of the vestibular portion of the vestibulocochlear nerve of the inner ear, often presenting with unilateral hearing loss, tinnitus, and vertigo." cited Halliday J, Rutherford SA, McCabe MG, Evans DG. An update on the diagnosis and treatment of vestibular schwannoma. Expert Rev Neurother. 2018 Jan;18(1):29-39
236	Neurology	Diagnosis & Clinical Presentation	tremors	fluoxetine tremor	Yes	Yes	Mixed	Good	Yes	Detailed	for underlying conditions that can be associated with tremor, such as drug-induced and toxic tremor syndromes, which have variable presentation of tremor forms.medications or substances that may incite or exacerbate tremor, such as antidepressant medications such as fluoxetine (a selective serotonin reuptake inhibitor) and tricyclic antidepressants	found answer, "adverse effects associated with SSRIs and serotonin-norepinephrine reuptake inhibitors (SNRIs)1,2 serotonin syndrome (akathisia, tremor, altered mental status, clonus, muscular hypertonicity, hyperthermia), can be life-threatening" cited Gelenberg AJ, Freeman MP, Markowitz JC, et al; American Psychiatric Association. Practice guideline for the treatment of patients with major depre…
237	Neurology	Diagnosis & Clinical Presentation	unable to recall	Dementia Evaluation	Yes	Yes	not easy	Good	Yes	Detailed	found answer, gave a medium bc the search terms I tried doesn't match dementia as the top choices, had to scroll down a bit to find dementia condition. it says "There are several types and causes of dementia, with Alzheimer dementia being the most common followed by vascular dementia, dementia with Lewy bodies, frontotemporal dementia, and Parkinson disease-related dementia." Then if you click on…	There are several types and causes of dementia, with Alzheimer dementia being the most common followed by vascular dementia, dementia with Lewy bodies, frontotemporal dementia, and Parkinson disease-related dementia. vascular dementia may coexist with Alzheimer dementia1,2 stepwise cognitive decline, impaired judgment, planning, decision making, slow gait, poor balance, language impairment, and f…
238	Neurology	Diagnosis & Clinical Presentation	absence seizures	absence seizures	Yes	Yes	Easy	Good	No	Detailed	All characteristics except postictal confusion are listed in the monographs: From Seizure in Adults monograph, History and physical section: symptoms before or during seizure - seizures with loss of consciousness- absences (motionless stare, eyelid fluttering, disruption of awareness and activity); From Childhood Absence Epilepsy Monograph: Typical features of absence seizures include: absence (l…	found answer in History of Present Illness (HPI) ask about seizure triggers and seizure duration, which may be influenced by1 hyperventilation intermittent photic stimulation emotional states, such as anger, sorrow, fear, surprise, or embarrassment sleep deprivation, fatigue, or awakening intellectual and metabolic stimuli ask about ictal behaviors including3 head retropulsion repetitive blinking…
239	Neurology	Diagnosis & Clinical Presentation	Reversible Cerebral Vasoconstriction Syndrome (RCVS)	reversible cerebral vasoconstriction syndrome)	Yes	Yes	Easy	Good	No	Detailed	thunderclap headache reported in almost all patients and may be only presenting symptom in 70%-76%	found answer, Making the diagnosis consider diagnosis in patient with3,4 recurrent thunderclap headache, with or without neurologic signs and symptoms, and without evidence of aneurysmal subarachnoid hemorrhage. cited Calic Z, Cappelen-Smith C, Zagami AS. Reversible cerebral vasoconstriction syndrome. Intern Med J. 2015 Jun;45(6):599-608 Ducros A. Reversible cerebral vasoconstriction syndrome. La…
240	Neurology	Diagnosis & Clinical Presentation	days of progressive sensory loss in all four limbs	sensory loss in all four limbs	yes and no	No	N/A	N/A	N/A	N/A	Found answer but was not a dierct answer using the question information to make a diagnosis. i didn't see any info on Romberg. first search found peripheral neuropathy but only had a brief sentance listed "length-independent sensory neuropathy (dorsal root ganglionopathy), suggestive of Sjogren syndrome platinum CIPN paraneoplasia vitamin B6 toxicity HIV infection" also said "characterized by pro…	could not find the answer
241	Neurology	Diagnosis & Clinical Presentation	Searched each of the disease states:Multiple sclerosis,Myasthenia gravis, Amyotrophic Lateral sclerosis, Inflammatory myopathy, Chronic inflammatory demyelinating polyneuropathy	Motor units are large in size and fire fast	Yes	Yes	not easy	Good	No	Detailed	This patient has upper and lower motor neuron findings (something a neurologist would detect from the H and P): Neurologist explanation; Answer: ALS has both UMN (brisk reflexes and bilateral Babinski sign) and LMN findings (atrophy) with active denervation on EMG (Fibrillation and fasciculation potentials) and chronic reinnervation (decreased recruitment of large motor unit action potentials) bu…	found answer but I had some trouble depending on what the search term i used was to get close to finding the answer so put medium. Answer "symptoms and signs suggesting the need for diagnostic testing for neuromuscular disease generally include muscle weakness, sensory deficits, and/or autonomic dysfunction, but specific clinical presentations vary based on the underlying type of neuromuscular di…
242	Neurology	Diagnosis & Clinical Presentation	diaphoretic, restlessness ,nauseated , emesis	Opioid Withdrawal	Yes	Yes	Easy	Good	Yes	Detailed	Symptoms can develop within minutes to several days after the reduction or cessation of opioid use and include: dysphoric mood/anxiety abdominal cramping nausea or vomiting muscle aches lacrimation or rhinorrhea pupillary dilation, piloerection, or sweating diarrhea yawning fever insomnia	found answer acute phase is marked by somatic symptoms and severe cravings; symptoms may include moderate-to-severe flu-like symptoms (rhinorrhea, flushing, chills)1,2 increase in pain or abnormally heightened sensitivity to pain1 muscle spasm/twitching1,2 restlessness or restless legs (particularly when lying down)4 gastrointestinal symptoms5 abdominal cramps diarrhea nausea vomiting additional …
243	Neurology	Epidemiology (incidence/prevalence/riskfactors)	generalized tonic-clonic seizure	generalized tonic clonic seizure	Yes	Yes	Mixed	Good	No	Detailed	found answer, "hyperglycemia3,4, brain tumor, alcohol intoxication and withdrawal4, autoimmune encephalitis (Curr Opin Neurol 2017 Jun;30(3):345)" cited Delanty N, Vaughan CJ, French JA. Medical causes of seizures. Lancet. 1998 Aug 1;352(9125):383-90 Angus-Leppan H. First seizures in adults. BMJ 2014 Apr 15;348:g2470erratum	Had to search for each choice in find on page
244	Neurology	Epidemiology (incidence/prevalence/riskfactors)	cervical radiculopathy or radiculopathy	cervical radiculopathy	yes and no	Yes	not easy	Good	No	Detailed	Radiculopathy Causes: irritation and compression of cervical spinal nerve and/or nerve root due to any of the following: narrowing of intervertebral foramen (decreased disk height or degenerative joint changes), intervertebral disk herniation, infection, inflammatory exudate, physical injury or trauma, spinal tumors; The 5 choices are rheumatoid arthritis (a degenerative joint change which is lis…	I had trouble with this one, i found this "Causes irritation and compression of cervical spinal nerve and/or nerve root due to any of the following1,3 narrowing of intervertebral foramen (decreased disk height or degenerative joint changes) intervertebral disk herniation infection inflammatory exudate physical injury or trauma spinal tumors". pretty vague and didn't make me feel confident in pick…
245	neurology	Epidemiology (incidence/prevalence/riskfactors)	Cluster Headache	cluster headaches	Yes	Yes	Easy	Good	No	Detailed		found answer, matched exactly. Risk factors family history - risk of cluster headache reported to be 18 times greater in first-degree relatives and 1-3 times greater in second-degree relatives of patients with cluster headache compared to general population1 genetic variants of some genes have been reported to be associated with cluster headache, but evidence is limited or conflicting1 HCRTR2(hyp…
246	Neurology	Epidemiology (incidence/prevalence/riskfactors)	multiple sclerosis	multiple sclerosis risk factors	Yes	Yes	Mixed	Good	No	Detailed	found answer but difficulty varies for each of the answers. vitamin D deficiency easily seen in risk factors, couldn't find anything on prior history of mononucleosis. Also smoking and obesity had some studies listed. current smoking, history of smoking, and passive exposure to smoke may each be associated with increased risk of MS SYSTEMATIC REVIEW: PeerJ 2016;4:e1797. obesity at age 18-20 years…	lots of studies looking at risk
247	Neurology	Epidemiology (incidence/prevalence/riskfactors)	myasthenia gravis	myasthenia gravies	Yes	Yes	Easy	Good	No	Detailed	acetylcholine receptor (AChR) myasthenia gravis has bimodal distribution (tends to be a disease of younger women and older men) in patients < 50 years old, 3 times more common in females in patients > 50 years old, initial diagnosis slightly more common in males mean age of symptom onset 36.6 years and 85% female in study of 110 patients with myasthenia gravis and antibodies to muscle-specific ty…	found answer, Epidemiology, Who is Most Affected acetylcholine receptor (AChR) myasthenia gravis has bimodal distribution (tends to be a disease of younger women and older men)1 in patients < 50 years old, 3 times more common in females in patients > 50 years old, initial diagnosis slightly more common in males. mean age of symptom onset 36.6 years and 85% female in study of 110 patients with mya…
248	neurology	Epidemiology (incidence/prevalence/riskfactors)	prevalence of cluster headaches	cluster headaches	Yes	Yes	Easy	Good	No	Limited details	reported prevalence about 0.1% of general population	found answer, Incidence/Prevalence - reported prevalence about 0.1% of general population. cited Hoffmann J, May A. Diagnosis, pathophysiology, and management of cluster headache. Lancet Neurol. 2018 Jan;17(1):75-83. it answered the question but just was a one liner so put basic information here
249	neurology	Epidemiology (incidence/prevalence/riskfactors)	Stroke	Risk Factors for Stroke or Transient Ischemic Attack	Yes	Yes	Easy	Good	No	Detailed	found answer, factors not associated with increased risk dietary factors - listed cohort studies fat intake egg consumption up to 1 egg/day high consumption of coffee and tea	found in factors not associated with increased risk section
250	Neurology	Epidemiology (incidence/prevalence/riskfactors)	vascular dementia	autosomal dominant arteriopathy	Yes	Yes	Easy	Good	No	Limited details	initial search for vascular dementia (led to Vascular Cognitive impairment monograph), did find on page autosomal dominant, which led to Cerebral Autosomal Dominant Arteriopathy With Subcortical Infarcts and Leukoencephalopathy (CADASIL) monograph; In that monograph, under Etiology and Pathogenesis: Causes: Notch 3 mutation- sequence alteration in NOTCH3 gene; Evidence: review article	found answer, Causes Notch 3 mutation sequence alteration in NOTCH3 gene1 most mutations located in exon 4 exon 3 most common site in French, British, and German individuals. cited Oberstein, SA, Boon, E, Dichgans, M. CADASIL. GeneReviews July 2009.
251	Neurology	Epidemiology (incidence/prevalence/riskfactors)	Creutzfeldt-Jakob Disease	Creutzfeldt-Jakob disease	yes	yes	easy	Good	No	detailed	Creutzfeldt-Jakob disease (CJD), a prion disease, is caused by a conformational change of normal cellular prion protein (PrPC) to pathogenic isoform (PrPSc)	found answer by process of elimination. I couldn't find anything regarding nucleic acid when doing a control f. But I did find the following "CJD is the most common human prion disease and is a type of transmissible spongiform encephalopathy (TSE). CJD is caused by a conformational change of normal cellular prion protein (PrPC) to a pathogenic isoform (PrPSc). The abnormal PrPSc causes normal pri…
252	Neurology	Epidemiology (incidence/prevalence/riskfactors)	necrotizing myopathy associated with anti-HMG-CoA-reductase	necrotizing myopathy associated with anti-HMG-CoA-reductase antibodies	Yes	Yes	Easy	Good	No	Detailed	Found answer, Consider statin-associated autoimmune myopathy (SAAM) in patients with persistently elevated CK (> 10-fold the upper limit of normal [ULN] in nearly 90% of cases), symmetrical proximal weakness, and symptoms that persist even after statin is stopped. Consider muscle biopsy to determine muscle cell regeneration and necrosis. 3-hydroxy-3-methylglutaryl-coenzyme A (HMG-CoA) reductase a…	Consider statin-associated autoimmune myopathy (SAAM) in patients with persistently elevated CK (> 10-fold the upper limit of normal [ULN] in nearly 90% of cases), symmetrical proximal weakness, and symptoms that persist even after statin is stopped.
253	Neurology	Prevention & Screening/Monitoring	driving restrictions for patients with seizures	Seizures	Yes	Yes	Mixed	Good	No	Detailed	From Seizure in Adults monograph: driving restrictions vary by state in United States- 27 states, and District of Columbia, have laws requiring patients with epilepsy to be free of seizures for single fixed periods (median 6 months, range 3-12 months)l 23 states have flexible approaches to driving restrictions; determination on individual basis by treating physician or medical advisory board, rec…	found answer, Driving driving restrictions vary by state in United States 27 states, and District of Columbia, have laws requiring patients with epilepsy to be free of seizures for single fixed periods (median 6 months, range 3-12 months) 23 states have flexible approaches to driving restrictions determination on individual basis by treating physician or medical advisory board recommended restric…
254	Neurology	Prevention & Screening/Monitoring	Riluzole	Riluzole	Yes	Yes	Easy	Poor	No	Limited details	Therapeutic 1) Physical Findings a) Improvement in signs and symptoms of amyotrophic lateral sclerosis indicates efficacy. B)Toxic 1) Laboratory Parameters a) Measure serum aminotransferases prior to initiation and during therapy [4]. 2)Physical Findings a) Monitor for hepatic injury monthly for the first 3 months and periodically thereafter ( from product info only )	found answer in monitoring section, Serum aminotransferases; prior to initiation and during therapy 5 Hepatic injury; monthly for the first 3 months and periodically thereafter. cited Product Information: RILUTEK(R) oral tablets, riluzole oral tablets. Covis Pharmaceuticals, Inc. (per FDA), Cary, NC, 2016. since evidence is from product information gave a poor quality of evidence
255	Neurology	Prevention & Screening/Monitoring	alcohol withdrawal	Alcohol Withdrawal Syndrome	Yes	Yes	Easy	Good	No	Detailed	found answer, Clinical Institute Withdrawal Assessment - Alcohol, revised (CIWA-Ar) recommended by many organizations to assess initial severity and monitor treatment. referenced Sachdeva A, Choudhary M, Chandra M. Alcohol Withdrawal Syndrome: Benzodiazepines and Beyond. J Clin Diagn Res. 2015 Sep;9(9):VE01-VE07full-text Muncie HL Jr, Yasinian Y, Oge' L. Outpatient management of alcohol withdrawa…	Clinical Institute Withdrawal Assessment - Alcohol, revised (CIWA-Ar) recommended by many organizations to assess initial severity and monitor treatment
256	Neurology	Prevention & Screening/Monitoring	alcohol withdrawal seizure prevention	alcohol withdrawal	Yes	Yes	Mixed	Good	yes	Detailed	Management section: benzodiazepines are first-line treatment in most patients with alcohol withdrawal syndrome- benzodiazepines may reduce alcohol withdrawal symptoms, seizures, and recurrent seizures different benzodiazepines reported to be similarly effective so consider patient characteristics and drug metabolism when selecting benzodiazepine agent; for inpatient treatment regimen options incl…	found answer, gave a medium because wasn't so clear, said benzos may reduce seizures and limited evidence as a level 2. "benzodiazepines are first-line treatment in most patients with alcohol withdrawal syndrome. benzodiazepines may reduce alcohol withdrawal symptoms, seizures, and recurrent seizures. Dynamed level 2 evidence (level 2 (mid-level) evidence represents research results that address …
257	Neurology	Prevention & Screening/Monitoring	vitamins or supplements helpful in preventing alzheimer disease	alzheimer disease	Yes	Yes	Easy	Good	Yes	Detailed	many studies saying not helpful	found answer, professional organizations either recommend against using these medications to treat Alzheimer dementia or do not have recommendations regarding their use antidiabetic agents antihypertensive medications vitamin E supplements - vitamin E should not be used for treatment of Alzheimer dementia (EFNS Level A) ginkgo biloba and huperzine A other medications - dextromethorphan/quinidine …
258	Neurology	Prevention & Screening/Monitoring	idiopathic intracranial hypertension	idiopathic intracranial hypertension	Yes	Yes	Easy	Good	Yes	Detailed	found answer, follow-up should include regular assessments of body mass index and headache symptoms increased outpatient observation for pregnant women documented eye and vision assessments for patients with papilledema. they also listed a nice table: Table 1. Suggested follow-up intervals based on papilledema severity and visual field status*. cited Mollan SP, Davies B, Silver NC, et al. Idiopat…	Assess visual acuity and for papilledema. Also conduct formal visual field tests.
259	Neurology	Prevention & Screening/Monitoring	antiphospholipid antibody syndrome	antiphospholipid antibody syndrome	Yes	Yes	Easy	Good	Yes	Detailed	Managment section: treatment of arterial thrombosis (in patients who are not pregnant); recommendations vary according to guideline British Committee for Standards in Haematology (BCSH)- in unselected patients with stroke and single positive aPL test result: antiplatelet therapy and warfarin are equally effective for preventing recurrent stroke (BCSH Grade 1B); antiplatelet therapy is preferred o…	found answer, gave fair becasue grade B evidence. "Treatment of arterial thrombosis (in patients who are not pregnant): In unselected patients with stroke and single positive aPL test result, antiplatelet therapy and warfarin are equally effective for preventing recurrent stroke (Strong recommendation). Antiplatelet therapy is preferred on grounds of convenience. treatment of arterial thrombosis …
260	Neurology	Treatment	Status epilepticus	generalized convulsive status epilepticus	Yes	Yes	Easy	Good	Yes	Detailed	fosphenytoin 20 mg phenytoin sodium equivalents (PE)/kg (maximum 1,500 mg PE) IV once (AES Level U)-Level U - data inadequate or insufficient, treatment is unproven (lack of studies meeting Level A, B, or C	found answer, urgent control therapy with second-line, longer-acting antiseizure medications should follow the initial therapy in most patients goal is to maintain control after seizure cessation, or to achieve seizure cessation if unresponsive to emergent initial therapy. specific options include fosphenytoin 20 mg phenytoin equivalents/kg IV bolus at a rate not exceeding 3 mg phenytoin equivale…
261	Neurology	Treatment	Guillain-Barré syndrome	treatment of Guillain-Barré syndrome	Yes	Yes	Easy	Good	Yes	Detailed	found answer Start IV immunoglobulin (IVIG) or plasmapheresis (not both) as soon as possible after diagnosis. (Strong recommendation) IVIG regimen - give total dose 2 g/kg as either 0.4 g/kg IV once daily for 5 days, or 1 g/kg IV once daily for 2 days Plasmapheresis regimen - consists of 5 sessions, each comprising 2-3 L of plasma according to body weight, over 2 weeks (2 sessions may show improv…	Start IV immunoglobulin (IVIG) or plasmapheresis (not both) as soon as possible after diagnosis. (Strong recommendation)
262	Neurology	Treatment	alcohol dependence	alcohol dependence	Yes	Yes	Easy	Good	No	Detailed	In Management section: medications- should be used in conjunction with psychosocial interventions; United States FDA-approved medications for alcohol use disorder include: oral naltrexone or extended-release injectable naltrexone - considered reasonable first choice in patients who want to cut back or stop drinking and who are not taking opioids, may be started while patient is drinking or at the…	found answer United States FDA-approved medications for alcohol use disorder include oral naltrexone or extended-release injectable naltrexone opiate antagonists considered reasonable first choice in patients who want to cut back or stop drinking and who are not taking opioids may be started while patient is drinking or at the end of alcohol withdrawal. they cited systematic reviews, RCTs. cited …
263	Neurology	Treatment	Trigeminal neuralgia treatment	shooting facial pain	Yes	Yes	Easy	Good	Yes	Detailed	(AAN Level A, EAN Strong recommendation, Moderate-quality evidence)	found answer, initial management of trigeminal neuralgia is drug therapy first-line agents include carbamazepine (AAN Level A, EAN Strong recommendation, Moderate-quality evidence) oxcarbazepine (AAN Level B; EAN Strong recommendation, Very low-quality evidence). American Academy of Neurology (AAN) grading system for recommendations levels of evidence. Level A - established as effective, ineffect…
264	Neurology	Treatment	Wernicke encephalopathy	Wernicke encephalopathy thiamine dose	Yes	Yes	Easy	Good	Yes	Detailed	found answer, i gave fair because they have guidelines from professional organizations but not great evidence. "There is no high-quality evidence to guide treatment dose, route, or duration of parenteral thiamine. Measure total serum thiamine immediately before administration of thiamine (Strong recommendation). For all at-risk patients admitted to emergency department, give parenteral thiamine 2…
265	Neurology	Treatment	Alzheimer Dementia	alzheimer dementia management	Yes	Yes	Easy	Good	Yes	Detailed	Management section: determine dementia severity to help guide management, assess for safety risks - including cooking, smoking, wandering, financial management, and medication management, driving capacity, need for advance planning - will, enduring power of attorney, personal directive, decision-making capacity; review current medication use to identify and consider discontinuing redundant and po…	found answer, National Institute for Health and Clinical Excellence (NICE) recommendations3 for patients not currently taking AChE inhibitors or memantine, consider starting AChE inhibitor (donepezil, galantamine, or rivastigmine) monotherapy for mild-to-moderate Alzheimer dementia. cited National Institute for Health and Clinical Excellence (NICE).Dementia: assessment, management and support for…
266	Neurology	Treatment	Bell’s palsy treatment	Bell’s palsy	Yes	Yes	Easy	Good	Yes	Detailed	corticosteroids are recommended (AAN Level A; CSO-HNS Strong recommendation, Moderate confidence) increase likelihood of complete facial motor function recovery (DynaMed Level1) Level 1 (likely reliable) evidence represents research results that address clinical outcomes and meet an extensive set of quality criteria that minimizes bias.	found answer, corticosteroids are recommended (AAN Level A; CSO-HNS Strong recommendation, Moderate confidence). various dosing regimens have been used including prednisolone 25 mg twice daily for 10 days prednisolone 60 mg orally once daily for 5 days, then tapered by 10 mg each day until day 10 prednisolone 1 mg/kg/day for 10 days in children (only use in children if complete palsy). cited CSO-…
268	Neurology	Treatment	primary progressive multiple sclerosis	primary progressive multiple sclerosis	Yes	Yes	Mixed	Good	No	Detailed	Primary progressive MS- recommendations offer ocrelizumab to patients with primary progressive MS who are likely to benefit from this therapy unless there are treatment risks that outweigh benefits (AAN Level B); Evidence: STUDY SUMMARY ocrelizumab may reduce disability progression in adults ≤ 55 years old with primary progressive multiple sclerosis RANDOMIZED TRIAL: N Engl J Med 2017 Jan 19;376(…	found answer, Disease-modifying therapies for progressive MS: for primary progressive MS, consider ocrelizumab. see Disease-modifying Therapies for Multiple Sclerosis for additional information. just a one-liner listed and didn't see where it was being referenced other than manufacturer's product information so poor
270	Neurology	Treatment	tremor	essential tremor treatment	Yes	Yes	Easy	Good	Yes	Detailed	found answer, once a specific diagnosis of tremor is made, treatment follows for that diagnosis; for management of specific conditions see Essential tremor for specific management, medications include propranolol 10-320 mg/day orally, primidone 25-750 mg/day orally, topiramate 25-300 mg/day orally, gabapentin 100-1,800 mg/day orally, alprazolam 0.125-3 mg/day orally, clonazepam 0.5-4 mg/day orall…	DynaMed Level1
